# Supplementary material for: Quantitative proteomic characterization of human sperm cryopreservation: using data-independent acquisition mass spectrometry
Source: BMC Urol. 2019 Dec 16;19:133. doi: 10.1186/s12894-019-0565-2 (PMC6916233; doi:10.1186/s12894-019-0565-2)
Supplement: Supplementary file 2 — Additional file 2: Table S2. The results of the GO enrichment. [file 12894_2019_565_MOESM2_ESM.xls]

ID	FoldChange	Log2FoldChange	Uniprot	Genename	Biological Process	Cell Component	Molecular Function	KEGG Pathways	Disease	Drug	UNIPROT_URL	Transcription Factor
P11047	0.548035745108	-0.867658100227	P11047	LAMC1	GO:0042127,regulation of cell proliferation|GO:0007492,endoderm development|GO:0044707,single-multicellular organism process|GO:0034446,substrate adhesion-dependent cell spreading|GO:0030030,cell projection organization|GO:0032501,multicellular organismal process|GO:0030154,cell differentiation|GO:0048468,cell development|GO:0006928,movement of cell or subcellular component|GO:0007044,cell-substr…	GO:0031012,extracellular matrix|GO:0043260,laminin-11 complex|GO:0043227,membrane-bounded organelle|GO:0043226,organelle|GO:0070062,extracellular exosome|GO:0031988,membrane-bounded vesicle|GO:0031982,vesicle|GO:0043259,laminin-10 complex|GO:0043256,laminin complex|GO:0032991,macromolecular complex|GO:1903561,extracellular vesicle|GO:0005615,extracellular space|GO:0043234,protein complex|GO:00056…	GO:0005201,extracellular matrix structural constituent|GO:0097367,carbohydrate derivative binding|GO:0043208,glycosphingolipid binding|GO:0046625,sphingolipid binding|GO:0008289,lipid binding|GO:0005488,binding|GO:0051861,glycolipid binding|GO:0005198,structural molecule activity	hsa05222,Small cell lung cancer|hsa05200,Pathways in cancer|hsa05146,Amoebiasis|hsa05020,Prion diseases|hsa04510,Focal adhesion|hsa05145,Toxoplasmosis|hsa04512,ECM-receptor interaction|hsa04151,PI3K-Akt signaling pathway			http://www.uniprot.org/uniprot/P11047	False
Q9H0J4	0.542013497438	-0.883599316289	Q9H0J4	QRICH2							http://www.uniprot.org/uniprot/Q9H0J4	False
Q8NEB7	0.629483505454	-0.667759519821	Q8NEB7	ACRBP	GO:0048232,male gamete generation|GO:0044699,single-organism process|GO:0022412,cellular process involved in reproduction in multicellular organism|GO:0048468,cell development|GO:0019953,sexual reproduction|GO:0032501,multicellular organismal process|GO:0048240,sperm capacitation|GO:0007276,gamete generation|GO:0000003,reproduction|GO:0048869,cellular developmental process|GO:0048515,spermatid di…	GO:0005737,cytoplasm|GO:0031982,vesicle|GO:0016023,cytoplasmic, membrane-bounded vesicle|GO:0030141,secretory granule|GO:0005634,nucleus|GO:0044464,cell part|GO:0044444,cytoplasmic part|GO:0005623,cell|GO:0031988,membrane-bounded vesicle|GO:0097223,sperm part|GO:0043229,intracellular organelle|GO:0005576,extracellular region|GO:0001669,acrosomal vesicle|GO:0012505,endomembrane system|GO:0031410,c…					http://www.uniprot.org/uniprot/Q8NEB7	False
O60271	0.557484630865	-0.842996062555	O60271	SPAG9	GO:0044238,primary metabolic process|GO:0019220,regulation of phosphate metabolic process|GO:0080090,regulation of primary metabolic process|GO:0019222,regulation of metabolic process|GO:0048584,positive regulation of response to stimulus|GO:0048583,regulation of response to stimulus|GO:0032147,activation of protein kinase activity|GO:0006468,protein phosphorylation|GO:0007165,signal transduction…	GO:0043229,intracellular organelle|GO:0001669,acrosomal vesicle|GO:0043227,membrane-bounded organelle|GO:0043226,organelle|GO:0031224,intrinsic component of membrane|GO:0005737,cytoplasm|GO:0070062,extracellular exosome|GO:0016023,cytoplasmic, membrane-bounded vesicle|GO:0031410,cytoplasmic vesicle|GO:0016021,integral component of membrane|GO:0016020,membrane|GO:0097223,sperm part|GO:0031988,memb…	GO:0005488,binding|GO:0008432,JUN kinase binding|GO:0051019,mitogen-activated protein kinase binding|GO:0019894,kinesin binding|GO:0030159,receptor signaling complex scaffold activity|GO:0008092,cytoskeletal protein binding|GO:0005078,MAP-kinase scaffold activity|GO:0019899,enzyme binding|GO:0005198,structural molecule activity|GO:0019901,protein kinase binding|GO:0035591,signaling adaptor activi…				http://www.uniprot.org/uniprot/O60271	False
Q86VQ3	0.519641522653	-0.944411379013	Q86VQ3	TXNDC2	GO:0034599,cellular response to oxidative stress|GO:0032502,developmental process|GO:0006457,protein folding|GO:0018904,ether metabolic process|GO:0030154,cell differentiation|GO:0019953,sexual reproduction|GO:0042592,homeostatic process|GO:0044281,small molecule metabolic process|GO:0070887,cellular response to chemical stimulus|GO:0000103,sulfate assimilation|GO:0050789,regulation of biological…	GO:0031974,membrane-enclosed lumen|GO:0043229,intracellular organelle|GO:0043228,non-membrane-bounded organelle|GO:0005929,cilium|GO:0043227,membrane-bounded organelle|GO:0043226,organelle|GO:0001520,outer dense fiber|GO:0005737,cytoplasm|GO:0031981,nuclear lumen|GO:0005730,nucleolus|GO:0005634,nucleus|GO:0005739,mitochondrion|GO:0005654,nucleoplasm|GO:0032838,cell projection cytoplasm|GO:0070013…	GO:0016491,oxidoreductase activity|GO:0016667,oxidoreductase activity, acting on a sulfur group of donors|GO:0016209,antioxidant activity|GO:0003824,catalytic activity|GO:0016671,oxidoreductase activity, acting on a sulfur group of donors, disulfide as acceptor|GO:0016651,oxidoreductase activity, acting on NAD(P)H|GO:0045735,nutrient reservoir activity|GO:0016668,oxidoreductase activity, acting o…				http://www.uniprot.org/uniprot/Q86VQ3	False
Q9UQE7	12.9590063837	3.69588320044	Q9UQE7	SMC3	GO:0080090,regulation of primary metabolic process|GO:0019222,regulation of metabolic process|GO:0048468,cell development|GO:0007165,signal transduction|GO:0071840,cellular component organization or biogenesis|GO:0044710,single-organism metabolic process|GO:0044711,single-organism biosynthetic process|GO:0048864,stem cell development|GO:0000003,reproduction|GO:0048869,cellular developmental proce…	GO:0034991,nuclear meiotic cohesin complex|GO:0044421,extracellular region part|GO:0031974,membrane-enclosed lumen|GO:0031012,extracellular matrix|GO:0043226,organelle|GO:0043229,intracellular organelle|GO:0043228,non-membrane-bounded organelle|GO:0000785,chromatin|GO:0000228,nuclear chromosome|GO:0005622,intracellular|GO:0043227,membrane-bounded organelle|GO:0008278,cohesin complex|GO:0034399,nu…	GO:0035639,purine ribonucleoside triphosphate binding|GO:0044877,macromolecular complex binding|GO:0005488,binding|GO:0043167,ion binding|GO:1901363,heterocyclic compound binding|GO:0001883,purine nucleoside binding|GO:0001882,nucleoside binding|GO:0043168,anion binding|GO:0045502,dynein binding|GO:0000166,nucleotide binding|GO:1901265,nucleoside phosphate binding|GO:0032549,ribonucleoside bindin…	hsa04110,Cell cycle|hsa04114,Oocyte meiosis			http://www.uniprot.org/uniprot/Q9UQE7	False
P46379	0.643039151411	-0.637021516235	P46379	BAG6	GO:0008104,protein localization|GO:0032436,positive regulation of proteasomal ubiquitin-dependent protein catabolic process|GO:0080090,regulation of primary metabolic process|GO:0032434,regulation of proteasomal ubiquitin-dependent protein catabolic process|GO:0032435,negative regulation of proteasomal ubiquitin-dependent protein catabolic process|GO:1903069,regulation of ER-associated ubiquitin-…	GO:0031974,membrane-enclosed lumen|GO:0043229,intracellular organelle|GO:0043227,membrane-bounded organelle|GO:0043226,organelle|GO:0005737,cytoplasm|GO:0031981,nuclear lumen|GO:0072379,ER membrane insertion complex|GO:0005634,nucleus|GO:0016020,membrane|GO:0005654,nucleoplasm|GO:0000502,proteasome complex|GO:0043234,protein complex|GO:0032991,macromolecular complex|GO:0043231,intracellular membr…	GO:0031625,ubiquitin protein ligase binding|GO:0044389,ubiquitin-like protein ligase binding|GO:0070628,proteasome binding|GO:0030544,Hsp70 protein binding|GO:0031072,heat shock protein binding|GO:1990381,ubiquitin-specific protease binding|GO:0032182,ubiquitin-like protein binding|GO:0019899,enzyme binding|GO:0043021,ribonucleoprotein complex binding|GO:0043130,ubiquitin binding|GO:0044877,macro…				http://www.uniprot.org/uniprot/P46379	False
Q13561	0.634124905506	-0.657161054514	Q13561	DCTN2	GO:0033036,macromolecule localization|GO:0008104,protein localization|GO:0051648,vesicle localization|GO:0044839,cell cycle G2/M phase transition|GO:0002504,antigen processing and presentation of peptide or polysaccharide antigen via MHC class II|GO:0000086,G2/M transition of mitotic cell cycle|GO:0044380,protein localization to cytoskeleton|GO:1903047,mitotic cell cycle process|GO:0044770,cell c…	GO:0015629,actin cytoskeleton|GO:0030427,site of polarized growth|GO:0030426,growth cone|GO:0043226,organelle|GO:0043229,intracellular organelle|GO:0043228,non-membrane-bounded organelle|GO:0030286,dynein complex|GO:0005815,microtubule organizing center|GO:0005874,microtubule|GO:0005875,microtubule associated complex|GO:0005856,cytoskeleton|GO:0042995,cell projection|GO:0031982,vesicle|GO:0005813…	GO:0016787,hydrolase activity|GO:0016818,hydrolase activity, acting on acid anhydrides, in phosphorus-containing anhydrides|GO:0003824,catalytic activity|GO:0008092,cytoskeletal protein binding|GO:0016817,hydrolase activity, acting on acid anhydrides|GO:0017111,nucleoside-triphosphatase activity|GO:0016462,pyrophosphatase activity|GO:0005488,binding|GO:0005515,protein binding|GO:0003774,motor act…	hsa04962,Vasopressin-regulated water reabsorption|hsa05016,Huntington's disease			http://www.uniprot.org/uniprot/Q13561	False
P07384	0.483846314217	-1.04737922286	P07384	CAPN1	GO:0042127,regulation of cell proliferation|GO:0032801,receptor catabolic process|GO:0048771,tissue remodeling|GO:0044248,cellular catabolic process|GO:0009057,macromolecule catabolic process|GO:0009653,anatomical structure morphogenesis|GO:0007275,multicellular organism development|GO:0044699,single-organism process|GO:1901575,organic substance catabolic process|GO:0044260,cellular macromolecule…	GO:0000323,lytic vacuole|GO:0043229,intracellular organelle|GO:0071944,cell periphery|GO:0005924,cell-substrate adherens junction|GO:0005925,focal adhesion|GO:0043227,membrane-bounded organelle|GO:0043226,organelle|GO:0030054,cell junction|GO:0030055,cell-substrate junction|GO:0005737,cytoplasm|GO:0031982,vesicle|GO:0005773,vacuole|GO:0016020,membrane|GO:0005739,mitochondrion|GO:0031988,membrane-…	GO:0005488,binding|GO:0016787,hydrolase activity|GO:0004175,endopeptidase activity|GO:0043169,cation binding|GO:0043167,ion binding|GO:0070011,peptidase activity, acting on L-amino acid peptides|GO:0003824,catalytic activity|GO:0004197,cysteine-type endopeptidase activity|GO:0005509,calcium ion binding|GO:0005515,protein binding|GO:0008233,peptidase activity|GO:0046872,metal ion binding|GO:000419…	hsa04141,Protein processing in endoplasmic reticulum|hsa04210,Apoptosis|hsa05010,Alzheimer's disease			http://www.uniprot.org/uniprot/P07384	False
Q6UXG2	1.56812569488	0.649041204933	Q6UXG2	KIAA1324	GO:2001234,negative regulation of apoptotic signaling pathway|GO:2001236,regulation of extrinsic apoptotic signaling pathway|GO:2001237,negative regulation of extrinsic apoptotic signaling pathway|GO:0019222,regulation of metabolic process|GO:2001233,regulation of apoptotic signaling pathway|GO:0048585,negative regulation of response to stimulus|GO:0048584,positive regulation of response to stimu…	GO:0016020,membrane|GO:0000323,lytic vacuole|GO:0044421,extracellular region part|GO:0043229,intracellular organelle|GO:0071944,cell periphery|GO:0031988,membrane-bounded vesicle|GO:0043227,membrane-bounded organelle|GO:0043226,organelle|GO:0031224,intrinsic component of membrane|GO:0010008,endosome membrane|GO:0005737,cytoplasm|GO:0005764,lysosome|GO:0031984,organelle subcompartment|GO:0031982,v…	GO:0097159,organic cyclic compound binding|GO:0044822,poly(A) RNA binding|GO:0005488,binding|GO:0003676,nucleic acid binding|GO:1901363,heterocyclic compound binding|GO:0003723,RNA binding				http://www.uniprot.org/uniprot/Q6UXG2	False
P23381	0.664574306415	-0.589497577849	P23381	WARS	GO:0032502,developmental process|GO:0006436,tryptophanyl-tRNA aminoacylation|GO:0008152,metabolic process|GO:0022603,regulation of anatomical structure morphogenesis|GO:1901566,organonitrogen compound biosynthetic process|GO:0043043,peptide biosynthetic process|GO:0019752,carboxylic acid metabolic process|GO:0090304,nucleic acid metabolic process|GO:0044249,cellular biosynthetic process|GO:190134…	GO:0043231,intracellular membrane-bounded organelle|GO:0005737,cytoplasm|GO:0005829,cytosol|GO:0005622,intracellular|GO:0043230,extracellular organelle|GO:0031982,vesicle|GO:0044421,extracellular region part|GO:0043227,membrane-bounded organelle|GO:0005634,nucleus|GO:0044464,cell part|GO:0044444,cytoplasmic part|GO:0005623,cell|GO:0031988,membrane-bounded vesicle|GO:0043229,intracellular organell…	GO:0035639,purine ribonucleoside triphosphate binding|GO:0005488,binding|GO:0043167,ion binding|GO:1901363,heterocyclic compound binding|GO:1901265,nucleoside phosphate binding|GO:0001882,nucleoside binding|GO:0043168,anion binding|GO:0004812,aminoacyl-tRNA ligase activity|GO:0004830,tryptophan-tRNA ligase activity|GO:0000166,nucleotide binding|GO:0001883,purine nucleoside binding|GO:0032549,ribo…	hsa00970,Aminoacyl-tRNA biosynthesis			http://www.uniprot.org/uniprot/P23381	False
Q9UGP8	1.64488179	0.717983907907	Q9UGP8	SEC63	GO:0008104,protein localization|GO:0061024,membrane organization|GO:0007165,signal transduction|GO:0071840,cellular component organization or biogenesis|GO:0051716,cellular response to stimulus|GO:0006986,response to unfolded protein|GO:0070727,cellular macromolecule localization|GO:0048513,animal organ development|GO:0033036,macromolecule localization|GO:0006605,protein targeting|GO:0045184,esta…	GO:0005783,endoplasmic reticulum|GO:0005789,endoplasmic reticulum membrane|GO:0042175,nuclear outer membrane-endoplasmic reticulum membrane network|GO:0043229,intracellular organelle|GO:0043227,membrane-bounded organelle|GO:0043226,organelle|GO:0031224,intrinsic component of membrane|GO:0005737,cytoplasm|GO:0031090,organelle membrane|GO:0016021,integral component of membrane|GO:0016020,membrane|G…	GO:0008565,protein transporter activity|GO:0022892,substrate-specific transporter activity|GO:0005515,protein binding|GO:0005215,transporter activity|GO:0044822,poly(A) RNA binding|GO:0060089,molecular transducer activity|GO:0004872,receptor activity|GO:0003676,nucleic acid binding|GO:0097159,organic cyclic compound binding|GO:0005488,binding|GO:1901363,heterocyclic compound binding|GO:0003723,RN…	hsa04141,Protein processing in endoplasmic reticulum|hsa03060,Protein export			http://www.uniprot.org/uniprot/Q9UGP8	False
O60664	0.577496626971	-0.792115574794	O60664	PLIN3	GO:0006810,transport|GO:0016192,vesicle-mediated transport|GO:0051234,establishment of localization|GO:0051179,localization	GO:0005811,lipid particle|GO:0043229,intracellular organelle|GO:0043228,non-membrane-bounded organelle|GO:0043227,membrane-bounded organelle|GO:0043226,organelle|GO:0010008,endosome membrane|GO:0005737,cytoplasm|GO:0031090,organelle membrane|GO:0098805,whole membrane|GO:0016020,membrane|GO:0005794,Golgi apparatus|GO:0098588,bounding membrane of organelle|GO:0012505,endomembrane system|GO:0043231,…	GO:0005488,binding|GO:0005515,protein binding|GO:0050839,cell adhesion molecule binding|GO:0045296,cadherin binding				http://www.uniprot.org/uniprot/O60664	False
Q9Y3Z3	0.300849194208	-1.73288760222	Q9Y3Z3	SAMHD1	GO:0019221,cytokine-mediated signaling pathway|GO:0009217,purine deoxyribonucleoside triphosphate catabolic process|GO:0048583,regulation of response to stimulus|GO:0009166,nucleotide catabolic process|GO:0007165,signal transduction|GO:0007166,cell surface receptor signaling pathway|GO:0031347,regulation of defense response|GO:0046434,organophosphate catabolic process|GO:0044712,single-organism c…	GO:0044446,intracellular organelle part|GO:0043231,intracellular membrane-bounded organelle|GO:0031981,nuclear lumen|GO:0043233,organelle lumen|GO:0005634,nucleus|GO:0016020,membrane|GO:0044464,cell part|GO:0031974,membrane-enclosed lumen|GO:0005622,intracellular|GO:0005654,nucleoplasm|GO:0070013,intracellular organelle lumen|GO:0043229,intracellular organelle|GO:0071944,cell periphery|GO:0044428…	GO:0005488,binding|GO:0016793,triphosphoric monoester hydrolase activity|GO:0042578,phosphoric ester hydrolase activity|GO:0008270,zinc ion binding|GO:0003676,nucleic acid binding|GO:0043167,ion binding|GO:1901363,heterocyclic compound binding|GO:1901265,nucleoside phosphate binding|GO:0043168,anion binding|GO:0043169,cation binding|GO:0046914,transition metal ion binding|GO:0000166,nucleotide bi…				http://www.uniprot.org/uniprot/Q9Y3Z3	False
Q9UBX1	0.624627283152	-0.678932508544	Q9UBX1	CTSF	GO:0044238,primary metabolic process|GO:0002495,antigen processing and presentation of peptide antigen via MHC class II|GO:0044248,cellular catabolic process|GO:0048002,antigen processing and presentation of peptide antigen|GO:0044267,cellular protein metabolic process|GO:1901575,organic substance catabolic process|GO:0044265,cellular macromolecule catabolic process|GO:0044260,cellular macromolec…	GO:0000323,lytic vacuole|GO:0031974,membrane-enclosed lumen|GO:0043229,intracellular organelle|GO:0043227,membrane-bounded organelle|GO:0043226,organelle|GO:0005737,cytoplasm|GO:0044446,intracellular organelle part|GO:0043202,lysosomal lumen|GO:0070062,extracellular exosome|GO:0005773,vacuole|GO:0005615,extracellular space|GO:0005775,vacuolar lumen|GO:0031988,membrane-bounded vesicle|GO:0044437,v…	GO:0016787,hydrolase activity|GO:0004175,endopeptidase activity|GO:0070011,peptidase activity, acting on L-amino acid peptides|GO:0003824,catalytic activity|GO:0004197,cysteine-type endopeptidase activity|GO:0008233,peptidase activity|GO:0008234,cysteine-type peptidase activity	hsa04210,Apoptosis|hsa04142,Lysosome			http://www.uniprot.org/uniprot/Q9UBX1	False
P23526	0.597470127607	-0.743061512054	P23526	AHCY	GO:0007610,behavior|GO:0009164,nucleoside catabolic process|GO:0044281,small molecule metabolic process|GO:0044282,small molecule catabolic process|GO:0044283,small molecule biosynthetic process|GO:0046130,purine ribonucleoside catabolic process|GO:1901360,organic cyclic compound metabolic process|GO:1901361,organic cyclic compound catabolic process|GO:0044712,single-organism catabolic process|GO…	GO:0048770,pigment granule|GO:0043229,intracellular organelle|GO:0043227,membrane-bounded organelle|GO:0043226,organelle|GO:0005737,cytoplasm|GO:1903561,extracellular vesicle|GO:0070062,extracellular exosome|GO:0016023,cytoplasmic, membrane-bounded vesicle|GO:0031410,cytoplasmic vesicle|GO:0005634,nucleus|GO:0031988,membrane-bounded vesicle|GO:0097458,neuron part|GO:0043005,neuron projection|GO:0…	GO:0016787,hydrolase activity|GO:0030554,adenyl nucleotide binding|GO:0016801,hydrolase activity, acting on ether bonds|GO:0051287,NAD binding|GO:0004013,adenosylhomocysteinase activity|GO:0016802,trialkylsulfonium hydrolase activity|GO:0036094,small molecule binding|GO:0000166,nucleotide binding|GO:0050662,coenzyme binding|GO:0003824,catalytic activity|GO:0048037,cofactor binding|GO:0042802,iden…	hsa01100,Metabolic pathways|hsa00270,Cysteine and methionine metabolism			http://www.uniprot.org/uniprot/P23526	False
Q8IWG1	1.61000890081	0.68706866419	Q8IWG1	WDR63	GO:0007017,microtubule-based process|GO:0009987,cellular process|GO:0007018,microtubule-based movement|GO:0006928,movement of cell or subcellular component|GO:0044763,single-organism cellular process|GO:0044699,single-organism process	GO:0005856,cytoskeleton|GO:0043234,protein complex|GO:0015630,microtubule cytoskeleton|GO:0043228,non-membrane-bounded organelle|GO:1902494,catalytic complex|GO:0043232,intracellular non-membrane-bounded organelle|GO:0044464,cell part|GO:0005623,cell|GO:0043226,organelle|GO:0044446,intracellular organelle part|GO:0043229,intracellular organelle|GO:0044430,cytoskeletal part|GO:0032991,macromolecul…	GO:0016787,hydrolase activity|GO:0008574,ATP-dependent microtubule motor activity, plus-end-directed|GO:0016818,hydrolase activity, acting on acid anhydrides, in phosphorus-containing anhydrides|GO:0003824,catalytic activity|GO:0045503,dynein light chain binding|GO:0045504,dynein heavy chain binding|GO:0017111,nucleoside-triphosphatase activity|GO:0016817,hydrolase activity, acting on acid anhydr…				http://www.uniprot.org/uniprot/Q8IWG1	False
P30153	0.59387901032	-0.751759051051	P30153	PPP2R1A	GO:2001235,positive regulation of apoptotic signaling pathway|GO:2001236,regulation of extrinsic apoptotic signaling pathway|GO:0051348,negative regulation of transferase activity|GO:0019220,regulation of phosphate metabolic process|GO:0080090,regulation of primary metabolic process|GO:0019222,regulation of metabolic process|GO:2001233,regulation of apoptotic signaling pathway|GO:0000086,G2/M tra…	GO:0044421,extracellular region part|GO:1903293,phosphatase complex|GO:0043229,intracellular organelle|GO:0043228,non-membrane-bounded organelle|GO:0043227,membrane-bounded organelle|GO:0043226,organelle|GO:0005856,cytoskeleton|GO:0031982,vesicle|GO:0005634,nucleus|GO:0016020,membrane|GO:0005739,mitochondrion|GO:0031988,membrane-bounded vesicle|GO:0000159,protein phosphatase type 2A complex|GO:00…	GO:0016787,hydrolase activity|GO:0046982,protein heterodimerization activity|GO:0016791,phosphatase activity|GO:0005515,protein binding|GO:0019888,protein phosphatase regulator activity|GO:0019208,phosphatase regulator activity|GO:0004722,protein serine/threonine phosphatase activity|GO:0004721,phosphoprotein phosphatase activity|GO:0042578,phosphoric ester hydrolase activity|GO:0003824,catalytic…	hsa04350,TGF-beta signaling pathway|hsa04530,Tight junction|hsa05160,Hepatitis C|hsa05142,Chagas disease (American trypanosomiasis)|hsa04114,Oocyte meiosis|hsa04071,Sphingolipid signaling pathway|hsa03015,mRNA surveillance pathway|hsa04390,Hippo signaling pathway|hsa04728,Dopaminergic synapse|hsa04152,AMPK signaling pathway|hsa04261,Adrenergic signaling in cardiomyocytes|hsa04730,Long-term depres…			http://www.uniprot.org/uniprot/P30153	False
O95202	1.58528361101	0.66474096503	O95202	LETM1	GO:0006996,organelle organization|GO:0071840,cellular component organization or biogenesis|GO:0009987,cellular process|GO:0016043,cellular component organization|GO:0061024,membrane organization|GO:1902589,single-organism organelle organization|GO:0044802,single-organism membrane organization|GO:0007005,mitochondrion organization|GO:0042407,cristae formation|GO:0044763,single-organism cellular pr…	GO:0044464,cell part|GO:0031975,envelope|GO:0043229,intracellular organelle|GO:0043227,membrane-bounded organelle|GO:0043226,organelle|GO:0031224,intrinsic component of membrane|GO:0005737,cytoplasm|GO:0031090,organelle membrane|GO:0016021,integral component of membrane|GO:0016020,membrane|GO:0044444,cytoplasmic part|GO:0005739,mitochondrion|GO:0031967,organelle envelope|GO:0031966,mitochondrial …	GO:0043169,cation binding|GO:0043167,ion binding|GO:0005488,binding|GO:0005515,protein binding|GO:0046872,metal ion binding|GO:0005509,calcium ion binding|GO:0099516,ion antiporter activity|GO:0044877,macromolecular complex binding|GO:0015085,calcium ion transmembrane transporter activity|GO:0015491,cation:cation antiporter activity|GO:0015077,monovalent inorganic cation transmembrane transporter…				http://www.uniprot.org/uniprot/O95202	False
P06744	0.594470429855	-0.750323045661	P06744	GPI	GO:0007599,hemostasis|GO:0080090,regulation of primary metabolic process|GO:0019222,regulation of metabolic process|GO:0007610,behavior|GO:0007611,learning or memory|GO:0009167,purine ribonucleoside monophosphate metabolic process|GO:0061621,canonical glycolysis|GO:0043523,regulation of neuron apoptotic process|GO:0043524,negative regulation of neuron apoptotic process|GO:0044281,small molecule m…	GO:0031974,membrane-enclosed lumen|GO:0043229,intracellular organelle|GO:0071944,cell periphery|GO:0043227,membrane-bounded organelle|GO:0043226,organelle|GO:0005737,cytoplasm|GO:0042995,cell projection|GO:0070062,extracellular exosome|GO:0031981,nuclear lumen|GO:0005615,extracellular space|GO:0005634,nucleus|GO:0016020,membrane|GO:0031988,membrane-bounded vesicle|GO:0005654,nucleoplasm|GO:009745…	GO:0005488,binding|GO:0031625,ubiquitin protein ligase binding|GO:0044389,ubiquitin-like protein ligase binding|GO:0016853,isomerase activity|GO:0008083,growth factor activity|GO:0004347,glucose-6-phosphate isomerase activity|GO:0030246,carbohydrate binding|GO:0019899,enzyme binding|GO:0003824,catalytic activity|GO:0005125,cytokine activity|GO:0048029,monosaccharide binding|GO:0005515,protein bin…	hsa01200,Carbon metabolism|hsa01100,Metabolic pathways|hsa00030,Pentose phosphate pathway|hsa00500,Starch and sucrose metabolism|hsa00010,Glycolysis / Gluconeogenesis|hsa00520,Amino sugar and nucleotide sugar metabolism			http://www.uniprot.org/uniprot/P06744	False
Q9H069	1.62176525137	0.697565006242	Q9H069	DRC3		GO:0005737,cytoplasm|GO:0044464,cell part|GO:0005623,cell|GO:0005622,intracellular|GO:0044424,intracellular part|GO:0005856,cytoskeleton|GO:0043228,non-membrane-bounded organelle|GO:0043232,intracellular non-membrane-bounded organelle|GO:0005929,cilium|GO:0043226,organelle|GO:0044446,intracellular organelle part|GO:0043229,intracellular organelle|GO:0044430,cytoskeletal part|GO:0097014,ciliary pl…					http://www.uniprot.org/uniprot/Q9H069	False
P13798	0.61360565202	-0.70461632309	P13798	APEH	GO:0044238,primary metabolic process|GO:1901564,organonitrogen compound metabolic process|GO:0043603,cellular amide metabolic process|GO:0019538,protein metabolic process|GO:0009987,cellular process|GO:0044237,cellular metabolic process|GO:0043170,macromolecule metabolic process|GO:0071704,organic substance metabolic process|GO:0034641,cellular nitrogen compound metabolic process|GO:0006807,nitro…	GO:0005635,nuclear envelope|GO:0031975,envelope|GO:0043229,intracellular organelle|GO:0043227,membrane-bounded organelle|GO:0043226,organelle|GO:0005737,cytoplasm|GO:0031982,vesicle|GO:0005634,nucleus|GO:0016020,membrane|GO:0031988,membrane-bounded vesicle|GO:0031965,nuclear membrane|GO:0031967,organelle envelope|GO:0012505,endomembrane system|GO:1903561,extracellular vesicle|GO:0031090,organelle…	GO:0005488,binding|GO:0004252,serine-type endopeptidase activity|GO:0004175,endopeptidase activity|GO:0005515,protein binding|GO:0017171,serine hydrolase activity|GO:0016787,hydrolase activity|GO:0008242,omega peptidase activity|GO:0003824,catalytic activity|GO:1901363,heterocyclic compound binding|GO:0008238,exopeptidase activity|GO:0070011,peptidase activity, acting on L-amino acid peptides|GO:…				http://www.uniprot.org/uniprot/P13798	False
P10323	0.627583246731	-0.67212125466	P10323	ACR	GO:0019220,regulation of phosphate metabolic process|GO:0080090,regulation of primary metabolic process|GO:0019222,regulation of metabolic process|GO:0044257,cellular protein catabolic process|GO:0009165,nucleotide biosynthetic process|GO:0044281,small molecule metabolic process|GO:1901362,organic cyclic compound biosynthetic process|GO:0045981,positive regulation of nucleotide metabolic process|…	GO:0043229,intracellular organelle|GO:0001669,acrosomal vesicle|GO:0043227,membrane-bounded organelle|GO:0043226,organelle|GO:0005737,cytoplasm|GO:0031982,vesicle|GO:0016023,cytoplasmic, membrane-bounded vesicle|GO:0031410,cytoplasmic vesicle|GO:0005634,nucleus|GO:0097223,sperm part|GO:0031988,membrane-bounded vesicle|GO:0044433,cytoplasmic vesicle part|GO:0044431,Golgi apparatus part|GO:0044437,…	GO:0005488,binding|GO:0004252,serine-type endopeptidase activity|GO:0004175,endopeptidase activity|GO:0030246,carbohydrate binding|GO:0008144,drug binding|GO:0008270,zinc ion binding|GO:0003676,nucleic acid binding|GO:0003677,DNA binding|GO:0008233,peptidase activity|GO:1901363,heterocyclic compound binding|GO:0008236,serine-type peptidase activity|GO:0043169,cation binding|GO:0046914,transition …				http://www.uniprot.org/uniprot/P10323	False
Q15257	0.66587989538	-0.586666112734	Q15257	PTPA	GO:0019220,regulation of phosphate metabolic process|GO:0080090,regulation of primary metabolic process|GO:0019222,regulation of metabolic process|GO:0006470,protein dephosphorylation|GO:0034047,regulation of protein phosphatase type 2A activity|GO:0071840,cellular component organization or biogenesis|GO:0010605,negative regulation of macromolecule metabolic process|GO:0010604,positive regulation…	GO:0044421,extracellular region part|GO:1903293,phosphatase complex|GO:0031974,membrane-enclosed lumen|GO:0034704,calcium channel complex|GO:0034702,ion channel complex|GO:0034703,cation channel complex|GO:0043227,membrane-bounded organelle|GO:0043226,organelle|GO:0031224,intrinsic component of membrane|GO:0005737,cytoplasm|GO:0070062,extracellular exosome|GO:0031981,nuclear lumen|GO:0098796,memb…	GO:0035639,purine ribonucleoside triphosphate binding|GO:0019208,phosphatase regulator activity|GO:0019899,enzyme binding|GO:0008160,protein tyrosine phosphatase activator activity|GO:0008047,enzyme activator activity|GO:0016887,ATPase activity|GO:0008601,protein phosphatase type 2A regulator activity|GO:0098772,molecular function regulator|GO:1901363,heterocyclic compound binding|GO:0001883,puri…	hsa04931,Insulin resistance			http://www.uniprot.org/uniprot/Q15257	False
Q99536	0.508816078799	-0.974783833783	Q99536	VAT1	GO:0022603,regulation of anatomical structure morphogenesis|GO:0051129,negative regulation of cellular component organization|GO:0051128,regulation of cellular component organization|GO:0061025,membrane fusion|GO:0061024,membrane organization|GO:0010821,regulation of mitochondrion organization|GO:0010823,negative regulation of mitochondrion organization|GO:0009653,anatomical structure morphogenes…	GO:0044421,extracellular region part|GO:0031975,envelope|GO:0043229,intracellular organelle|GO:0043227,membrane-bounded organelle|GO:0043226,organelle|GO:0031224,intrinsic component of membrane|GO:0005737,cytoplasm|GO:0031982,vesicle|GO:0016021,integral component of membrane|GO:0016020,membrane|GO:0044444,cytoplasmic part|GO:0005739,mitochondrion|GO:0031988,membrane-bounded vesicle|GO:0005576,ext…	GO:0005488,binding|GO:0043169,cation binding|GO:0046914,transition metal ion binding|GO:0043167,ion binding|GO:0003824,catalytic activity|GO:0008270,zinc ion binding|GO:0046872,metal ion binding|GO:0016491,oxidoreductase activity				http://www.uniprot.org/uniprot/Q99536	False
Q8TC36	1.57364223401	0.654107582848	Q8TC36	SUN5	GO:0033036,macromolecule localization|GO:0008104,protein localization|GO:0019953,sexual reproduction|GO:0061024,membrane organization|GO:0051651,maintenance of location in cell|GO:0044699,single-organism process|GO:0048609,multicellular organismal reproductive process|GO:0090286,cytoskeletal anchoring at nuclear membrane|GO:0000003,reproduction|GO:0070727,cellular macromolecule localization|GO:00…	GO:0005635,nuclear envelope|GO:0044464,cell part|GO:0031975,envelope|GO:0043229,intracellular organelle|GO:0043227,membrane-bounded organelle|GO:0043226,organelle|GO:0031224,intrinsic component of membrane|GO:0031090,organelle membrane|GO:0005637,nuclear inner membrane|GO:0016021,integral component of membrane|GO:0016020,membrane|GO:0031965,nuclear membrane|GO:0031967,organelle envelope|GO:001250…	GO:0043495,protein anchor|GO:0005515,protein binding|GO:0005488,binding				http://www.uniprot.org/uniprot/Q8TC36	False
Q9UNZ2	0.532234501825	-0.90986605954	Q9UNZ2	NSFL1C	GO:0009991,response to extracellular stimulus|GO:0022607,cellular component assembly|GO:0008152,metabolic process|GO:0019222,regulation of metabolic process|GO:0051603,proteolysis involved in cellular protein catabolic process|GO:0016236,macroautophagy|GO:0061025,membrane fusion|GO:0061024,membrane organization|GO:0071496,cellular response to external stimulus|GO:0044237,cellular metabolic proces…	GO:0031974,membrane-enclosed lumen|GO:1990730,VCP-NSFL1C complex|GO:0043229,intracellular organelle|GO:0043228,non-membrane-bounded organelle|GO:0005622,intracellular|GO:0043227,membrane-bounded organelle|GO:0043226,organelle|GO:0005856,cytoskeleton|GO:0045111,intermediate filament cytoskeleton|GO:0031984,organelle subcompartment|GO:0031981,nuclear lumen|GO:0005634,nucleus|GO:0016020,membrane|GO:…	GO:0043168,anion binding|GO:0019888,protein phosphatase regulator activity|GO:0051117,ATPase binding|GO:0019208,phosphatase regulator activity|GO:0005543,phospholipid binding|GO:0032182,ubiquitin-like protein binding|GO:0008289,lipid binding|GO:0019899,enzyme binding|GO:0008599,protein phosphatase type 1 regulator activity|GO:0043167,ion binding|GO:0043130,ubiquitin binding|GO:0005488,binding|GO:…	hsa04141,Protein processing in endoplasmic reticulum			http://www.uniprot.org/uniprot/Q9UNZ2	False
P29218	0.464394259089	-1.10657795738	P29218	IMPA1	GO:0006650,glycerophospholipid metabolic process|GO:0016311,dephosphorylation|GO:0016310,phosphorylation|GO:0046173,polyol biosynthetic process|GO:0046174,polyol catabolic process|GO:0019751,polyol metabolic process|GO:1901615,organic hydroxy compound metabolic process|GO:0044249,cellular biosynthetic process|GO:0023052,signaling|GO:0007165,signal transduction|GO:0044282,small molecule catabolic …	GO:0005737,cytoplasm|GO:0005622,intracellular|GO:0043230,extracellular organelle|GO:0031982,vesicle|GO:0044421,extracellular region part|GO:0043227,membrane-bounded organelle|GO:0005829,cytosol|GO:0044464,cell part|GO:0005623,cell|GO:0031988,membrane-bounded vesicle|GO:0044444,cytoplasmic part|GO:0005576,extracellular region|GO:0044424,intracellular part|GO:1903561,extracellular vesicle|GO:006501…	GO:0016791,phosphatase activity|GO:0042578,phosphoric ester hydrolase activity|GO:0005488,binding|GO:0043169,cation binding|GO:0046914,transition metal ion binding|GO:0000287,magnesium ion binding|GO:0043167,ion binding|GO:0052834,inositol monophosphate phosphatase activity|GO:0052832,inositol monophosphate 3-phosphatase activity|GO:0052833,inositol monophosphate 4-phosphatase activity|GO:0046872…	hsa00562,Inositol phosphate metabolism|hsa01100,Metabolic pathways|hsa04070,Phosphatidylinositol signaling system			http://www.uniprot.org/uniprot/P29218	False
Q15631	0.615549472283	-0.700053282777	Q15631	TSN	GO:0090304,nucleic acid metabolic process|GO:0090305,nucleic acid phosphodiester bond hydrolysis|GO:0034641,cellular nitrogen compound metabolic process|GO:0006807,nitrogen compound metabolic process|GO:1901360,organic cyclic compound metabolic process|GO:0006139,nucleobase-containing compound metabolic process|GO:0044260,cellular macromolecule metabolic process|GO:0071704,organic substance metab…	GO:0005737,cytoplasm|GO:0043231,intracellular membrane-bounded organelle|GO:0005829,cytosol|GO:0044464,cell part|GO:0044444,cytoplasmic part|GO:0005623,cell|GO:0043226,organelle|GO:0043229,intracellular organelle|GO:0044424,intracellular part|GO:0005622,intracellular|GO:0043227,membrane-bounded organelle|GO:0005634,nucleus	GO:0005488,binding|GO:0016787,hydrolase activity|GO:0043566,structure-specific DNA binding|GO:0005515,protein binding|GO:0043565,sequence-specific DNA binding|GO:0004518,nuclease activity|GO:0004519,endonuclease activity|GO:0044822,poly(A) RNA binding|GO:0004540,ribonuclease activity|GO:0004521,endoribonuclease activity|GO:0016788,hydrolase activity, acting on ester bonds|GO:1901363,heterocyclic …				http://www.uniprot.org/uniprot/Q15631	False
P50395	0.574804016395	-0.798857952346	P50395	GDI2	GO:0008104,protein localization|GO:0051234,establishment of localization|GO:0009893,positive regulation of metabolic process|GO:0019222,regulation of metabolic process|GO:0006810,transport|GO:0048583,regulation of response to stimulus|GO:0023052,signaling|GO:0007165,signal transduction|GO:0023051,regulation of signaling|GO:0035556,intracellular signal transduction|GO:0010646,regulation of cell co…	GO:0043229,intracellular organelle|GO:0005924,cell-substrate adherens junction|GO:0005925,focal adhesion|GO:0043227,membrane-bounded organelle|GO:0043226,organelle|GO:0030054,cell junction|GO:0030055,cell-substrate junction|GO:0005737,cytoplasm|GO:0031982,vesicle|GO:0043209,myelin sheath|GO:0016020,membrane|GO:0031988,membrane-bounded vesicle|GO:0005794,Golgi apparatus|GO:0070161,anchoring juncti…	GO:0005488,binding|GO:0005515,protein binding|GO:0031267,small GTPase binding|GO:0005092,GDP-dissociation inhibitor activity|GO:0005093,Rab GDP-dissociation inhibitor activity|GO:0030234,enzyme regulator activity|GO:0005096,GTPase activator activity|GO:0019899,enzyme binding|GO:1901363,heterocyclic compound binding|GO:0030695,GTPase regulator activity|GO:0051020,GTPase binding|GO:0008047,enzyme a…				http://www.uniprot.org/uniprot/P50395	False
Q9NQI0	1.77744108139	0.829801738188	Q9NQI0	DDX4	GO:0033036,macromolecule localization|GO:0008104,protein localization|GO:0019953,sexual reproduction|GO:1903046,meiotic cell cycle process|GO:0090304,nucleic acid metabolic process|GO:0034641,cellular nitrogen compound metabolic process|GO:0006807,nitrogen compound metabolic process|GO:0022402,cell cycle process|GO:0034660,ncRNA metabolic process|GO:0032879,regulation of localization|GO:0034587,p…	GO:0035770,ribonucleoprotein granule|GO:0044464,cell part|GO:0043229,intracellular organelle|GO:0043228,non-membrane-bounded organelle|GO:0036464,cytoplasmic ribonucleoprotein granule|GO:0043227,membrane-bounded organelle|GO:0043226,organelle|GO:0005737,cytoplasm|GO:0043186,P granule|GO:0005634,nucleus|GO:0030529,intracellular ribonucleoprotein complex|GO:0048471,perinuclear region of cytoplasm|G…	GO:0016887,ATPase activity|GO:0008026,ATP-dependent helicase activity|GO:0035639,purine ribonucleoside triphosphate binding|GO:0005488,binding|GO:0003676,nucleic acid binding|GO:0008186,RNA-dependent ATPase activity|GO:0043167,ion binding|GO:1901363,heterocyclic compound binding|GO:0001883,purine nucleoside binding|GO:0001882,nucleoside binding|GO:0043168,anion binding|GO:0042623,ATPase activity,…				http://www.uniprot.org/uniprot/Q9NQI0	False
Q9Y266	0.632971943474	-0.659786541376	Q9Y266	NUDC	GO:1903047,mitotic cell cycle process|GO:0023052,signaling|GO:0007165,signal transduction|GO:0035556,intracellular signal transduction|GO:0007067,mitotic nuclear division|GO:0007275,multicellular organism development|GO:0044699,single-organism process|GO:0051716,cellular response to stimulus|GO:0071840,cellular component organization or biogenesis|GO:0000280,nuclear division|GO:0016043,cellular c…	GO:0031974,membrane-enclosed lumen|GO:0043229,intracellular organelle|GO:0043228,non-membrane-bounded organelle|GO:0043227,membrane-bounded organelle|GO:0043226,organelle|GO:0005856,cytoskeleton|GO:0031981,nuclear lumen|GO:0005874,microtubule|GO:0005634,nucleus|GO:0005654,nucleoplasm|GO:0044430,cytoskeletal part|GO:0005737,cytoplasm|GO:0015630,microtubule cytoskeleton|GO:0043234,protein complex|G…	GO:0005488,binding|GO:0005515,protein binding|GO:0045296,cadherin binding|GO:0051082,unfolded protein binding|GO:0050839,cell adhesion molecule binding				http://www.uniprot.org/uniprot/Q9Y266	False
P22033	1.64145141153	0.714972045444	P22033	MUT	GO:0034440,lipid oxidation|GO:0006631,fatty acid metabolic process|GO:0006635,fatty acid beta-oxidation|GO:0009235,cobalamin metabolic process|GO:0019752,carboxylic acid metabolic process|GO:0009791,post-embryonic development|GO:0009062,fatty acid catabolic process|GO:0032501,multicellular organismal process|GO:0044281,small molecule metabolic process|GO:0044282,small molecule catabolic process|G…	GO:0005737,cytoplasm|GO:0043231,intracellular membrane-bounded organelle|GO:0043233,organelle lumen|GO:0044464,cell part|GO:0044444,cytoplasmic part|GO:0031974,membrane-enclosed lumen|GO:0005622,intracellular|GO:0044446,intracellular organelle part|GO:0070013,intracellular organelle lumen|GO:0043229,intracellular organelle|GO:0005739,mitochondrion|GO:0044429,mitochondrial part|GO:0005759,mitochon…	GO:0031419,cobalamin binding|GO:0004494,methylmalonyl-CoA mutase activity|GO:0016853,isomerase activity|GO:0046906,tetrapyrrole binding|GO:0097159,organic cyclic compound binding|GO:0043169,cation binding|GO:0019842,vitamin binding|GO:0043167,ion binding|GO:0036094,small molecule binding|GO:0003824,catalytic activity|GO:0005488,binding|GO:0016866,intramolecular transferase activity|GO:0046872,met…	hsa01200,Carbon metabolism|hsa00280,Valine, leucine and isoleucine degradation|hsa00630,Glyoxylate and dicarboxylate metabolism|hsa00640,Propanoate metabolism|hsa01100,Metabolic pathways			http://www.uniprot.org/uniprot/P22033	False
Q02252	1.80998863199	0.855980636191	Q02252	ALDH6A1	GO:0030154,cell differentiation|GO:0019752,carboxylic acid metabolic process|GO:0009063,cellular amino acid catabolic process|GO:0072529,pyrimidine-containing compound catabolic process|GO:0034641,cellular nitrogen compound metabolic process|GO:0006807,nitrogen compound metabolic process|GO:1901360,organic cyclic compound metabolic process|GO:0044281,small molecule metabolic process|GO:0044282,sm…	GO:0031974,membrane-enclosed lumen|GO:0043229,intracellular organelle|GO:0043227,membrane-bounded organelle|GO:0043226,organelle|GO:0005737,cytoplasm|GO:0070062,extracellular exosome|GO:0031981,nuclear lumen|GO:0005634,nucleus|GO:0005739,mitochondrion|GO:0031988,membrane-bounded vesicle|GO:0005654,nucleoplasm|GO:0005759,mitochondrial matrix|GO:1903561,extracellular vesicle|GO:0031982,vesicle|GO:0…	GO:0004491,methylmalonate-semialdehyde dehydrogenase (acylating) activity|GO:0016790,thiolester hydrolase activity|GO:0005488,binding|GO:0003676,nucleic acid binding|GO:1901363,heterocyclic compound binding|GO:0016491,oxidoreductase activity|GO:1901681,sulfur compound binding|GO:0050662,coenzyme binding|GO:0016620,oxidoreductase activity, acting on the aldehyde or oxo group of donors, NAD or NADP…	hsa00562,Inositol phosphate metabolism|hsa01100,Metabolic pathways|hsa01200,Carbon metabolism|hsa00280,Valine, leucine and isoleucine degradation|hsa00640,Propanoate metabolism|hsa00410,beta-Alanine metabolism			http://www.uniprot.org/uniprot/Q02252	False
P40925	0.61379399419	-0.704173565399	P40925	MDH1	GO:0050688,regulation of defense response to virus|GO:0019222,regulation of metabolic process|GO:0048584,positive regulation of response to stimulus|GO:0048583,regulation of response to stimulus|GO:0098779,mitophagy in response to mitochondrial depolarization|GO:0044281,small molecule metabolic process|GO:0072350,tricarboxylic acid metabolic process|GO:0031347,regulation of defense response|GO:00…	GO:0043229,intracellular organelle|GO:0043228,non-membrane-bounded organelle|GO:0005815,microtubule organizing center|GO:0043227,membrane-bounded organelle|GO:0043226,organelle|GO:0005856,cytoskeleton|GO:0031982,vesicle|GO:0043209,myelin sheath|GO:0005813,centrosome|GO:0005739,mitochondrion|GO:0031988,membrane-bounded vesicle|GO:0044430,cytoskeletal part|GO:0005615,extracellular space|GO:0005737,…	GO:0047860,diiodophenylpyruvate reductase activity|GO:0016614,oxidoreductase activity, acting on CH-OH group of donors|GO:0016615,malate dehydrogenase activity|GO:0016616,oxidoreductase activity, acting on the CH-OH group of donors, NAD or NADP as acceptor|GO:0050662,coenzyme binding|GO:0051287,NAD binding|GO:0004470,malic enzyme activity|GO:0000166,nucleotide binding|GO:0036094,small molecule bi…	hsa04964,Proximal tubule bicarbonate reclamation|hsa00620,Pyruvate metabolism|hsa01100,Metabolic pathways|hsa00630,Glyoxylate and dicarboxylate metabolism|hsa01200,Carbon metabolism|hsa00270,Cysteine and methionine metabolism|hsa00020,Citrate cycle (TCA cycle)			http://www.uniprot.org/uniprot/P40925	False
P24539	1.571159587	0.651829726578	P24539	ATP5F1	GO:0009167,purine ribonucleoside monophosphate metabolic process|GO:0009165,nucleotide biosynthetic process|GO:0009163,nucleoside biosynthetic process|GO:0009161,ribonucleoside monophosphate metabolic process|GO:1901362,organic cyclic compound biosynthetic process|GO:0042451,purine nucleoside biosynthetic process|GO:0009168,purine ribonucleoside monophosphate biosynthetic process|GO:0044710,singl…	GO:0098796,membrane protein complex|GO:0044464,cell part|GO:0031974,membrane-enclosed lumen|GO:0031975,envelope|GO:0043229,intracellular organelle|GO:0031988,membrane-bounded vesicle|GO:0043227,membrane-bounded organelle|GO:0043226,organelle|GO:0005737,cytoplasm|GO:0005654,nucleoplasm|GO:0045263,proton-transporting ATP synthase complex, coupling factor F(o)|GO:0070062,extracellular exosome|GO:003…	GO:0005488,binding|GO:0016887,ATPase activity|GO:0042625,ATPase coupled ion transmembrane transporter activity|GO:0042626,ATPase activity, coupled to transmembrane movement of substances|GO:0016820,hydrolase activity, acting on acid anhydrides, catalyzing transmembrane movement of substances|GO:0046933,proton-transporting ATP synthase activity, rotational mechanism|GO:0015077,monovalent inorganic…	hsa05016,Huntington's disease|hsa01100,Metabolic pathways|hsa05010,Alzheimer's disease|hsa05012,Parkinson's disease|hsa00190,Oxidative phosphorylation			http://www.uniprot.org/uniprot/P24539	False
P35237	0.654101338993	-0.612413927151	P35237	SERPINB6	GO:0051716,cellular response to stimulus|GO:0009892,negative regulation of metabolic process|GO:0080090,regulation of primary metabolic process|GO:0019222,regulation of metabolic process|GO:0044092,negative regulation of molecular function|GO:0031324,negative regulation of cellular metabolic process|GO:0031323,regulation of cellular metabolic process|GO:0043086,negative regulation of catalytic ac…	GO:0043229,intracellular organelle|GO:0043227,membrane-bounded organelle|GO:0043226,organelle|GO:0005737,cytoplasm|GO:0031982,vesicle|GO:0005634,nucleus|GO:0031988,membrane-bounded vesicle|GO:0032991,macromolecular complex|GO:1903561,extracellular vesicle|GO:0005615,extracellular space|GO:0043234,protein complex|GO:0043230,extracellular organelle|GO:0043231,intracellular membrane-bounded organell…	GO:0004866,endopeptidase inhibitor activity|GO:0061135,endopeptidase regulator activity|GO:0061134,peptidase regulator activity|GO:0019899,enzyme binding|GO:0002020,protease binding|GO:0005515,protein binding|GO:0030414,peptidase inhibitor activity|GO:0004867,serine-type endopeptidase inhibitor activity|GO:0004857,enzyme inhibitor activity|GO:0098772,molecular function regulator|GO:0030234,enzyme…	hsa05146,Amoebiasis			http://www.uniprot.org/uniprot/P35237	False
Q9H3G5	0.468322164945	-1.09442677477	Q9H3G5	CPVL	GO:0044238,primary metabolic process|GO:0019538,protein metabolic process|GO:0043170,macromolecule metabolic process|GO:0071704,organic substance metabolic process|GO:0008152,metabolic process|GO:0006508,proteolysis|GO:0044248,cellular catabolic process|GO:0006807,nitrogen compound metabolic process|GO:0044267,cellular protein metabolic process|GO:1901575,organic substance catabolic process|GO:00…	GO:0043230,extracellular organelle|GO:0031982,vesicle|GO:0044421,extracellular region part|GO:0043227,membrane-bounded organelle|GO:0031988,membrane-bounded vesicle|GO:0005576,extracellular region|GO:1903561,extracellular vesicle|GO:0065010,extracellular membrane-bounded organelle|GO:0043226,organelle|GO:0070062,extracellular exosome	GO:0016787,hydrolase activity|GO:0017171,serine hydrolase activity|GO:0003824,catalytic activity|GO:0004180,carboxypeptidase activity|GO:0004185,serine-type carboxypeptidase activity|GO:0008238,exopeptidase activity|GO:0070011,peptidase activity, acting on L-amino acid peptides|GO:0070008,serine-type exopeptidase activity|GO:0008233,peptidase activity|GO:0008236,serine-type peptidase activity				http://www.uniprot.org/uniprot/Q9H3G5	False
P15586	0.637102261894	-0.650403135457	P15586	GNS	GO:0030203,glycosaminoglycan metabolic process|GO:1903510,mucopolysaccharide metabolic process|GO:0044248,cellular catabolic process|GO:0006807,nitrogen compound metabolic process|GO:0044281,small molecule metabolic process|GO:0044699,single-organism process|GO:0044712,single-organism catabolic process|GO:0044710,single-organism metabolic process|GO:0042339,keratan sulfate metabolic process|GO:00…	GO:0000323,lytic vacuole|GO:0031974,membrane-enclosed lumen|GO:0043229,intracellular organelle|GO:0043227,membrane-bounded organelle|GO:0043226,organelle|GO:0005737,cytoplasm|GO:0044446,intracellular organelle part|GO:0043202,lysosomal lumen|GO:0070062,extracellular exosome|GO:0005773,vacuole|GO:0005775,vacuolar lumen|GO:0031988,membrane-bounded vesicle|GO:0044437,vacuolar part|GO:1903561,extrace…	GO:0016787,hydrolase activity|GO:0005515,protein binding|GO:0043169,cation binding|GO:0043167,ion binding|GO:0016788,hydrolase activity, acting on ester bonds|GO:0008449,N-acetylglucosamine-6-sulfatase activity|GO:0003824,catalytic activity|GO:0005488,binding|GO:0008484,sulfuric ester hydrolase activity|GO:0046872,metal ion binding	hsa01100,Metabolic pathways|hsa04142,Lysosome|hsa00531,Glycosaminoglycan degradation			http://www.uniprot.org/uniprot/P15586	False
Q02978	1.77913011666	0.831172025948	Q02978	SLC25A11	GO:0046364,monosaccharide biosynthetic process|GO:0006820,anion transport|GO:0044281,small molecule metabolic process|GO:0044699,single-organism process|GO:0006094,gluconeogenesis|GO:1901576,organic substance biosynthetic process|GO:0044710,single-organism metabolic process|GO:0044711,single-organism biosynthetic process|GO:0071704,organic substance metabolic process|GO:0071702,organic substance …	GO:0044464,cell part|GO:0031975,envelope|GO:0043229,intracellular organelle|GO:0071944,cell periphery|GO:0031226,intrinsic component of plasma membrane|GO:0043226,organelle|GO:0031224,intrinsic component of membrane|GO:0005737,cytoplasm|GO:0031090,organelle membrane|GO:0043227,membrane-bounded organelle|GO:0016021,integral component of membrane|GO:0016020,membrane|GO:0044444,cytoplasmic part|GO:0…	GO:0005342,organic acid transmembrane transporter activity|GO:0005488,binding|GO:0003676,nucleic acid binding|GO:1901363,heterocyclic compound binding|GO:0015556,C4-dicarboxylate transmembrane transporter activity|GO:0008509,anion transmembrane transporter activity|GO:0005215,transporter activity|GO:0015140,malate transmembrane transporter activity|GO:0022804,active transmembrane transporter acti…				http://www.uniprot.org/uniprot/Q02978	False
O75610	1.54252830053	0.625296958522	O75610	LEFTY1	GO:0019220,regulation of phosphate metabolic process|GO:0080090,regulation of primary metabolic process|GO:0019222,regulation of metabolic process|GO:0048584,positive regulation of response to stimulus|GO:0048583,regulation of response to stimulus|GO:0072359,circulatory system development|GO:0072358,cardiovascular system development|GO:0007165,signal transduction|GO:0007166,cell surface receptor …	GO:0005576,extracellular region|GO:0005615,extracellular space|GO:0044421,extracellular region part	GO:0005126,cytokine receptor binding|GO:0005125,cytokine activity|GO:0008083,growth factor activity|GO:0005160,transforming growth factor beta receptor binding|GO:0005488,binding|GO:0005515,protein binding|GO:0005102,receptor binding	hsa04350,TGF-beta signaling pathway			http://www.uniprot.org/uniprot/O75610	False
P15086	0.346673313882	-1.52835130943	P15086	CPB1	GO:0044238,primary metabolic process|GO:0019538,protein metabolic process|GO:0043170,macromolecule metabolic process|GO:0071704,organic substance metabolic process|GO:0008152,metabolic process|GO:0006508,proteolysis|GO:1901564,organonitrogen compound metabolic process|GO:0006807,nitrogen compound metabolic process	GO:0005576,extracellular region|GO:0005615,extracellular space|GO:0044421,extracellular region part	GO:0016787,hydrolase activity|GO:0046914,transition metal ion binding|GO:0003824,catalytic activity|GO:0004181,metallocarboxypeptidase activity|GO:0004180,carboxypeptidase activity|GO:0043169,cation binding|GO:0043167,ion binding|GO:0008238,exopeptidase activity|GO:0070011,peptidase activity, acting on L-amino acid peptides|GO:0008270,zinc ion binding|GO:0008233,peptidase activity|GO:0046872,meta…	hsa04972,Pancreatic secretion|hsa04974,Protein digestion and absorption			http://www.uniprot.org/uniprot/P15086	False
P15289	0.494575557376	-1.01573715343	P15289	ARSA	GO:0006807,nitrogen compound metabolic process|GO:0044281,small molecule metabolic process|GO:0044699,single-organism process|GO:0006629,lipid metabolic process|GO:0044267,cellular protein metabolic process|GO:0044710,single-organism metabolic process|GO:0044260,cellular macromolecule metabolic process|GO:0071704,organic substance metabolic process|GO:0006687,glycosphingolipid metabolic process|G…	GO:0000323,lytic vacuole|GO:0005783,endoplasmic reticulum|GO:0005788,endoplasmic reticulum lumen|GO:0043229,intracellular organelle|GO:0043227,membrane-bounded organelle|GO:0043226,organelle|GO:0005737,cytoplasm|GO:0044446,intracellular organelle part|GO:0043202,lysosomal lumen|GO:0070062,extracellular exosome|GO:0005773,vacuole|GO:0005775,vacuolar lumen|GO:0031988,membrane-bounded vesicle|GO:004…	GO:0016787,hydrolase activity|GO:0005515,protein binding|GO:0043169,cation binding|GO:0016788,hydrolase activity, acting on ester bonds|GO:0043167,ion binding|GO:0003824,catalytic activity|GO:0005509,calcium ion binding|GO:0008484,sulfuric ester hydrolase activity|GO:0004098,cerebroside-sulfatase activity|GO:0046872,metal ion binding|GO:0004065,arylsulfatase activity|GO:0005488,binding	hsa04142,Lysosome|hsa00600,Sphingolipid metabolism			http://www.uniprot.org/uniprot/P15289	False
P54727	0.544847606418	-0.876075329602	P54727	RAD23B	GO:0009894,regulation of catabolic process|GO:0044238,primary metabolic process|GO:0080090,regulation of primary metabolic process|GO:0031329,regulation of cellular catabolic process|GO:0006950,response to stress|GO:0031323,regulation of cellular metabolic process|GO:0019953,sexual reproduction|GO:0090304,nucleic acid metabolic process|GO:0042176,regulation of protein catabolic process|GO:0006807…	GO:0031974,membrane-enclosed lumen|GO:0043229,intracellular organelle|GO:0071942,XPC complex|GO:0000109,nucleotide-excision repair complex|GO:0043227,membrane-bounded organelle|GO:0043226,organelle|GO:0005737,cytoplasm|GO:0031981,nuclear lumen|GO:0005634,nucleus|GO:0005654,nucleoplasm|GO:0000502,proteasome complex|GO:0043234,protein complex|GO:0032991,macromolecular complex|GO:0043231,intracellul…	GO:0043566,structure-specific DNA binding|GO:0005515,protein binding|GO:0003684,damaged DNA binding|GO:0097159,organic cyclic compound binding|GO:0031593,polyubiquitin binding|GO:0032182,ubiquitin-like protein binding|GO:0003697,single-stranded DNA binding|GO:0043130,ubiquitin binding|GO:0005488,binding|GO:0003676,nucleic acid binding|GO:0003677,DNA binding|GO:1901363,heterocyclic compound binding	hsa04141,Protein processing in endoplasmic reticulum|hsa03420,Nucleotide excision repair			http://www.uniprot.org/uniprot/P54727	False
O60437	1.66684073882	0.737116266117	O60437	PPL	GO:0030154,cell differentiation|GO:0008544,epidermis development|GO:0007275,multicellular organism development|GO:0044699,single-organism process|GO:0048869,cellular developmental process|GO:0048513,animal organ development|GO:0030855,epithelial cell differentiation|GO:0043588,skin development|GO:0032502,developmental process|GO:0032501,multicellular organismal process|GO:0030216,keratinocyte dif…	GO:0043226,organelle|GO:0043229,intracellular organelle|GO:0043228,non-membrane-bounded organelle|GO:0043227,membrane-bounded organelle|GO:0030057,desmosome|GO:0030054,cell junction|GO:0005856,cytoskeleton|GO:0031982,vesicle|GO:0005634,nucleus|GO:0016020,membrane|GO:0005739,mitochondrion|GO:0031988,membrane-bounded vesicle|GO:0005576,extracellular region|GO:0005737,cytoplasm|GO:0070161,anchoring …	GO:0005200,structural constituent of cytoskeleton|GO:0005488,binding|GO:0005515,protein binding|GO:0005198,structural molecule activity|GO:0045296,cadherin binding|GO:0050839,cell adhesion molecule binding				http://www.uniprot.org/uniprot/O60437	False
P07195	0.606365006071	-0.721741598345	P07195	LDHB	GO:0019674,NAD metabolic process|GO:0006732,coenzyme metabolic process|GO:0006733,oxidoreduction coenzyme metabolic process|GO:0019752,carboxylic acid metabolic process|GO:1901615,organic hydroxy compound metabolic process|GO:0034641,cellular nitrogen compound metabolic process|GO:0006807,nitrogen compound metabolic process|GO:0046496,nicotinamide nucleotide metabolic process|GO:0006090,pyruvate …	GO:0043229,intracellular organelle|GO:0043227,membrane-bounded organelle|GO:0043226,organelle|GO:0005737,cytoplasm|GO:0031982,vesicle|GO:0043209,myelin sheath|GO:0098805,whole membrane|GO:0016020,membrane|GO:0005739,mitochondrion|GO:0031988,membrane-bounded vesicle|GO:0098589,membrane region|GO:1903561,extracellular vesicle|GO:0070062,extracellular exosome|GO:0043230,extracellular organelle|GO:00…	GO:0005488,binding|GO:0050662,coenzyme binding|GO:0016614,oxidoreductase activity, acting on CH-OH group of donors|GO:0005515,protein binding|GO:0016616,oxidoreductase activity, acting on the CH-OH group of donors, NAD or NADP as acceptor|GO:0019900,kinase binding|GO:0051287,NAD binding|GO:0019899,enzyme binding|GO:0000166,nucleotide binding|GO:0036094,small molecule binding|GO:0003824,catalytic …	hsa00270,Cysteine and methionine metabolism|hsa00620,Pyruvate metabolism|hsa01100,Metabolic pathways|hsa00640,Propanoate metabolism|hsa00010,Glycolysis / Gluconeogenesis|hsa04922,Glucagon signaling pathway	H00010,Multiple myeloma|H00023,Testicular cancer|H00035,Ewing's sarcoma|H00043,Neuroblastoma		http://www.uniprot.org/uniprot/P07195	False
Q7Z2K6	1.70357541427	0.768565814405	Q7Z2K6	ERMP1	GO:0044238,primary metabolic process|GO:0019538,protein metabolic process|GO:0043170,macromolecule metabolic process|GO:0071704,organic substance metabolic process|GO:0008152,metabolic process|GO:0006508,proteolysis|GO:1901564,organonitrogen compound metabolic process|GO:0006807,nitrogen compound metabolic process	GO:0005783,endoplasmic reticulum|GO:0005789,endoplasmic reticulum membrane|GO:0042175,nuclear outer membrane-endoplasmic reticulum membrane network|GO:0043229,intracellular organelle|GO:0043227,membrane-bounded organelle|GO:0043226,organelle|GO:0031224,intrinsic component of membrane|GO:0005737,cytoplasm|GO:0031090,organelle membrane|GO:0016021,integral component of membrane|GO:0016020,membrane|G…	GO:0016787,hydrolase activity|GO:0043169,cation binding|GO:0043167,ion binding|GO:0003824,catalytic activity|GO:0070011,peptidase activity, acting on L-amino acid peptides|GO:0005488,binding|GO:0008233,peptidase activity|GO:0046872,metal ion binding|GO:0008237,metallopeptidase activity				http://www.uniprot.org/uniprot/Q7Z2K6	False
Q86XH1	1.52134776876	0.605349980095	Q86XH1	IQCA1		GO:0005856,cytoskeleton|GO:0005737,cytoplasm|GO:0043232,intracellular non-membrane-bounded organelle|GO:0031514,motile cilium|GO:0044464,cell part|GO:0005623,cell|GO:0005622,intracellular|GO:0043229,intracellular organelle|GO:0043228,non-membrane-bounded organelle|GO:0005929,cilium|GO:0044424,intracellular part|GO:0043226,organelle	GO:0043168,anion binding|GO:0005488,binding|GO:0030554,adenyl nucleotide binding|GO:0035639,purine ribonucleoside triphosphate binding|GO:0097367,carbohydrate derivative binding|GO:1901363,heterocyclic compound binding|GO:1901265,nucleoside phosphate binding|GO:0000166,nucleotide binding|GO:0036094,small molecule binding|GO:0032553,ribonucleotide binding|GO:0032559,adenyl ribonucleotide binding|G…				http://www.uniprot.org/uniprot/Q86XH1	False
P11766	1.57385688652	0.654304360099	P11766	ADH5	GO:0044282,small molecule catabolic process|GO:0006950,response to stress|GO:0044248,cellular catabolic process|GO:0003013,circulatory system process|GO:0008217,regulation of blood pressure|GO:0044281,small molecule metabolic process|GO:0003016,respiratory system process|GO:0042221,response to chemical|GO:0032496,response to lipopolysaccharide|GO:0051775,response to redox state|GO:0044255,cellula…	GO:0043231,intracellular membrane-bounded organelle|GO:0005737,cytoplasm|GO:0005622,intracellular|GO:0043230,extracellular organelle|GO:0031982,vesicle|GO:0044421,extracellular region part|GO:0043227,membrane-bounded organelle|GO:0044464,cell part|GO:0044444,cytoplasmic part|GO:0005739,mitochondrion|GO:0031988,membrane-bounded vesicle|GO:0043229,intracellular organelle|GO:0005576,extracellular re…	GO:0008270,zinc ion binding|GO:0016491,oxidoreductase activity|GO:0043168,anion binding|GO:0043169,cation binding|GO:0046914,transition metal ion binding|GO:0016620,oxidoreductase activity, acting on the aldehyde or oxo group of donors, NAD or NADP as acceptor|GO:0043167,ion binding|GO:0005504,fatty acid binding|GO:0018467,formaldehyde dehydrogenase activity|GO:0046872,metal ion binding|GO:004280…	hsa00980,Metabolism of xenobiotics by cytochrome P450|hsa00982,Drug metabolism - cytochrome P450|hsa00830,Retinol metabolism|hsa01100,Metabolic pathways|hsa00071,Fatty acid degradation|hsa01200,Carbon metabolism|hsa05204,Chemical carcinogenesis|hsa00010,Glycolysis / Gluconeogenesis|hsa00350,Tyrosine metabolism		D00707,Fomepizole (JAN/USAN/INN); Antizol (TN)	http://www.uniprot.org/uniprot/P11766	False
Q9Y277	1.63594176768	0.710121395606	Q9Y277	VDAC3	GO:0022604,regulation of cell morphogenesis|GO:0022607,cellular component assembly|GO:0015853,adenine transport|GO:0015851,nucleobase transport|GO:0033043,regulation of organelle organization|GO:0030030,cell projection organization|GO:0051049,regulation of transport|GO:0006863,purine nucleobase transport|GO:0051128,regulation of cellular component organization|GO:0060491,regulation of cell projec…	GO:0044421,extracellular region part|GO:0031975,envelope|GO:0043229,intracellular organelle|GO:0043227,membrane-bounded organelle|GO:0043226,organelle|GO:0031224,intrinsic component of membrane|GO:0005737,cytoplasm|GO:0046930,pore complex|GO:0031982,vesicle|GO:0005634,nucleus|GO:0016020,membrane|GO:0044444,cytoplasmic part|GO:0005739,mitochondrion|GO:0031988,membrane-bounded vesicle|GO:0005576,ex…	GO:0015288,porin activity|GO:0005488,binding|GO:0022838,substrate-specific channel activity|GO:1901363,heterocyclic compound binding|GO:1901265,nucleoside phosphate binding|GO:0008509,anion transmembrane transporter activity|GO:0000166,nucleotide binding|GO:0022829,wide pore channel activity|GO:0022803,passive transmembrane transporter activity|GO:0005253,anion channel activity|GO:0005215,transpo…	hsa04022,cGMP-PKG signaling pathway|hsa04020,Calcium signaling pathway|hsa05203,Viral carcinogenesis|hsa05161,Hepatitis B|hsa05166,HTLV-I infection|hsa05016,Huntington's disease|hsa05012,Parkinson's disease			http://www.uniprot.org/uniprot/Q9Y277	False
P09936	0.613051768866	-0.705919188128	P09936	UCHL1	GO:0043549,regulation of kinase activity|GO:0019220,regulation of phosphate metabolic process|GO:0080090,regulation of primary metabolic process|GO:0019222,regulation of metabolic process|GO:0048585,negative regulation of response to stimulus|GO:0051603,proteolysis involved in cellular protein catabolic process|GO:0048583,regulation of response to stimulus|GO:0007610,behavior|GO:0007165,signal tr…	GO:0005783,endoplasmic reticulum|GO:0031974,membrane-enclosed lumen|GO:0005789,endoplasmic reticulum membrane|GO:0042175,nuclear outer membrane-endoplasmic reticulum membrane network|GO:0043229,intracellular organelle|GO:0071944,cell periphery|GO:0043227,membrane-bounded organelle|GO:0043226,organelle|GO:0005737,cytoplasm|GO:0042995,cell projection|GO:0070062,extracellular exosome|GO:0031981,nucl…	GO:0031694,alpha-2A adrenergic receptor binding|GO:0044389,ubiquitin-like protein ligase binding|GO:0031690,adrenergic receptor binding|GO:0019899,enzyme binding|GO:0008238,exopeptidase activity|GO:0004175,endopeptidase activity|GO:0005488,binding|GO:0001664,G-protein coupled receptor binding|GO:0008233,peptidase activity|GO:0008234,cysteine-type peptidase activity|GO:0019783,ubiquitin-like prote…	hsa05012,Parkinson's disease			http://www.uniprot.org/uniprot/P09936	False
P30086	0.606907706178	-0.720450955611	P30086	PEBP1	GO:0009892,negative regulation of metabolic process|GO:0080090,regulation of primary metabolic process|GO:0019222,regulation of metabolic process|GO:0031324,negative regulation of cellular metabolic process|GO:0031323,regulation of cellular metabolic process|GO:0043086,negative regulation of catalytic activity|GO:0044267,cellular protein metabolic process|GO:0051248,negative regulation of protein…	GO:0043231,intracellular membrane-bounded organelle|GO:0005737,cytoplasm|GO:0005622,intracellular|GO:0043230,extracellular organelle|GO:0031982,vesicle|GO:0044421,extracellular region part|GO:0043227,membrane-bounded organelle|GO:0005634,nucleus|GO:0044464,cell part|GO:0005623,cell|GO:0031988,membrane-bounded vesicle|GO:0043229,intracellular organelle|GO:0005576,extracellular region|GO:0044424,in…	GO:0030414,peptidase inhibitor activity|GO:0035639,purine ribonucleoside triphosphate binding|GO:0019899,enzyme binding|GO:0005488,binding|GO:0003676,nucleic acid binding|GO:0004857,enzyme inhibitor activity|GO:0098772,molecular function regulator|GO:1901363,heterocyclic compound binding|GO:0001883,purine nucleoside binding|GO:0001882,nucleoside binding|GO:0030234,enzyme regulator activity|GO:000…				http://www.uniprot.org/uniprot/P30086	False
Q8TBZ2	1.77166212845	0.825103495492	Q8TBZ2	MYCBPAP	GO:0030154,cell differentiation|GO:0019953,sexual reproduction|GO:0023052,signaling|GO:0007275,multicellular organism development|GO:0044699,single-organism process|GO:0000003,reproduction|GO:0048869,cellular developmental process|GO:0007276,gamete generation|GO:0032502,developmental process|GO:0032501,multicellular organismal process|GO:0048609,multicellular organismal reproductive process|GO:00…	GO:0005737,cytoplasm|GO:0016020,membrane|GO:0044464,cell part|GO:0005623,cell|GO:0005622,intracellular|GO:0044424,intracellular part	GO:0005488,binding|GO:0005515,protein binding				http://www.uniprot.org/uniprot/Q8TBZ2	False
P00367	1.60104289531	0.67901196121	P00367	GLUD1	GO:0090087,regulation of peptide transport|GO:0032024,positive regulation of insulin secretion|GO:0008104,protein localization|GO:0051046,regulation of secretion|GO:0051047,positive regulation of secretion|GO:0051049,regulation of transport|GO:0060322,head development|GO:0044281,small molecule metabolic process|GO:0044282,small molecule catabolic process|GO:0043648,dicarboxylic acid metabolic pro…	GO:0005737,cytoplasm|GO:0043231,intracellular membrane-bounded organelle|GO:0043233,organelle lumen|GO:0044464,cell part|GO:0044444,cytoplasmic part|GO:0031974,membrane-enclosed lumen|GO:0005622,intracellular|GO:0044446,intracellular organelle part|GO:0070013,intracellular organelle lumen|GO:0043229,intracellular organelle|GO:0005739,mitochondrion|GO:0044429,mitochondrial part|GO:0005759,mitochon…	GO:0035639,purine ribonucleoside triphosphate binding|GO:0051287,NAD binding|GO:0031406,carboxylic acid binding|GO:0043167,ion binding|GO:0016597,amino acid binding|GO:1901363,heterocyclic compound binding|GO:0001883,purine nucleoside binding|GO:0001882,nucleoside binding|GO:0043168,anion binding|GO:0043169,cation binding|GO:0070728,leucine binding|GO:0097367,carbohydrate derivative binding|GO:00…	hsa01200,Carbon metabolism|hsa01100,Metabolic pathways|hsa04964,Proximal tubule bicarbonate reclamation|hsa00250,Alanine, aspartate and glutamate metabolism|hsa00220,Arginine biosynthesis|hsa00910,Nitrogen metabolism|hsa00471,D-Glutamine and D-glutamate metabolism			http://www.uniprot.org/uniprot/P00367	False
Q92820	0.458588010793	-1.12472945692	Q92820	GGH	GO:0010038,response to metal ion|GO:0050896,response to stimulus|GO:1990267,response to transition metal nanoparticle|GO:0019752,carboxylic acid metabolic process|GO:0006807,nitrogen compound metabolic process|GO:0044281,small molecule metabolic process|GO:0009064,glutamine family amino acid metabolic process|GO:0010043,response to zinc ion|GO:0032868,response to insulin|GO:0044699,single-organis…	GO:0000323,lytic vacuole|GO:0048770,pigment granule|GO:0043229,intracellular organelle|GO:0043227,membrane-bounded organelle|GO:0043226,organelle|GO:0005737,cytoplasm|GO:0070062,extracellular exosome|GO:0016023,cytoplasmic, membrane-bounded vesicle|GO:0031410,cytoplasmic vesicle|GO:0005634,nucleus|GO:0031988,membrane-bounded vesicle|GO:0005615,extracellular space|GO:1903561,extracellular vesicle|…	GO:0016787,hydrolase activity|GO:0003824,catalytic activity|GO:0034722,gamma-glutamyl-peptidase activity|GO:0008238,exopeptidase activity|GO:0070011,peptidase activity, acting on L-amino acid peptides|GO:0008233,peptidase activity|GO:0008242,omega peptidase activity	hsa00790,Folate biosynthesis			http://www.uniprot.org/uniprot/Q92820	False
Q01469	0.577436199795	-0.792266541128	Q01469	FABP5	GO:0006656,phosphatidylcholine biosynthetic process|GO:0006650,glycerophospholipid metabolic process|GO:0006950,response to stress|GO:0006639,acylglycerol metabolic process|GO:0006638,neutral lipid metabolic process|GO:0009611,response to wounding|GO:0044248,cellular catabolic process|GO:0044249,cellular biosynthetic process|GO:0034641,cellular nitrogen compound metabolic process|GO:0006807,nitro…	GO:0031974,membrane-enclosed lumen|GO:0043229,intracellular organelle|GO:0043227,membrane-bounded organelle|GO:0043226,organelle|GO:0005737,cytoplasm|GO:0070062,extracellular exosome|GO:0031981,nuclear lumen|GO:0005634,nucleus|GO:0031988,membrane-bounded vesicle|GO:0005654,nucleoplasm|GO:1903561,extracellular vesicle|GO:0031982,vesicle|GO:0043230,extracellular organelle|GO:0043231,intracellular m…	GO:0043168,anion binding|GO:0043177,organic acid binding|GO:0005215,transporter activity|GO:0031406,carboxylic acid binding|GO:0008289,lipid binding|GO:0043167,ion binding|GO:0036094,small molecule binding|GO:0005488,binding|GO:0005515,protein binding|GO:0005504,fatty acid binding|GO:0033293,monocarboxylic acid binding|GO:0019840,isoprenoid binding|GO:0005501,retinoid binding|GO:0042802,identical…	hsa03320,PPAR signaling pathway			http://www.uniprot.org/uniprot/Q01469	False
O75071	1.84044617447	0.880055557404	O75071	EFCAB14			GO:0043169,cation binding|GO:0043167,ion binding|GO:0005488,binding|GO:0046872,metal ion binding|GO:0005509,calcium ion binding				http://www.uniprot.org/uniprot/O75071	False
P55036	0.600635228768	-0.735438999815	P55036	PSMD4	GO:0080090,regulation of primary metabolic process|GO:0019222,regulation of metabolic process|GO:0048585,negative regulation of response to stimulus|GO:0048584,positive regulation of response to stimulus|GO:0048583,regulation of response to stimulus|GO:0031349,positive regulation of defense response|GO:0030111,regulation of Wnt signaling pathway|GO:0007165,signal transduction|GO:0007166,cell surf…	GO:0022624,proteasome accessory complex|GO:0031974,membrane-enclosed lumen|GO:0043229,intracellular organelle|GO:0043227,membrane-bounded organelle|GO:0043226,organelle|GO:0008540,proteasome regulatory particle, base subcomplex|GO:0005737,cytoplasm|GO:0005838,proteasome regulatory particle|GO:0031981,nuclear lumen|GO:0005634,nucleus|GO:0005654,nucleoplasm|GO:0000502,proteasome complex|GO:0043234,…	GO:0005515,protein binding|GO:0097159,organic cyclic compound binding|GO:0044822,poly(A) RNA binding|GO:1901363,heterocyclic compound binding|GO:0003723,RNA binding|GO:0003676,nucleic acid binding|GO:0008134,transcription factor binding|GO:0042802,identical protein binding|GO:0005488,binding|GO:0032182,ubiquitin-like protein binding|GO:0043130,ubiquitin binding|GO:0031593,polyubiquitin binding	hsa03050,Proteasome|hsa05169,Epstein-Barr virus infection			http://www.uniprot.org/uniprot/P55036	False
P59282	0.601241729661	-0.73398295076	P59282	TPPP2		GO:0005737,cytoplasm|GO:0044464,cell part|GO:0005623,cell|GO:0005622,intracellular|GO:0044424,intracellular part|GO:0005829,cytosol|GO:0044444,cytoplasmic part	GO:0015631,tubulin binding|GO:0005488,binding|GO:0005515,protein binding|GO:0008092,cytoskeletal protein binding				http://www.uniprot.org/uniprot/P59282	False
Q96N06	0.557685060808	-0.842477470111	Q96N06	SPATA33		GO:0005737,cytoplasm|GO:0043231,intracellular membrane-bounded organelle|GO:0005829,cytosol|GO:0044464,cell part|GO:0044444,cytoplasmic part|GO:0005623,cell|GO:0043226,organelle|GO:0043229,intracellular organelle|GO:0044424,intracellular part|GO:0005622,intracellular|GO:0043227,membrane-bounded organelle|GO:0005634,nucleus					http://www.uniprot.org/uniprot/Q96N06	False
Q9Y5X1	1.51953425379	0.603629196885	Q9Y5X1	SNX9	GO:0036089,cleavage furrow formation|GO:0051043,regulation of membrane protein ectodomain proteolysis|GO:0051044,positive regulation of membrane protein ectodomain proteolysis|GO:0080090,regulation of primary metabolic process|GO:0019222,regulation of metabolic process|GO:0061024,membrane organization|GO:0007009,plasma membrane organization|GO:0008104,protein localization|GO:0019220,regulation of…	GO:0019897,extrinsic component of plasma membrane|GO:0042995,cell projection|GO:0009898,cytoplasmic side of plasma membrane|GO:0019898,extrinsic component of membrane|GO:0043229,intracellular organelle|GO:0071944,cell periphery|GO:0098552,side of membrane|GO:0030135,coated vesicle|GO:0043226,organelle|GO:0030136,clathrin-coated vesicle|GO:0005737,cytoplasm|GO:0001726,ruffle|GO:0031984,organelle s…	GO:0043168,anion binding|GO:0071933,Arp2/3 complex binding|GO:0031625,ubiquitin protein ligase binding|GO:0044389,ubiquitin-like protein ligase binding|GO:0005515,protein binding|GO:0035091,phosphatidylinositol binding|GO:0005543,phospholipid binding|GO:0005545,1-phosphatidylinositol binding|GO:0019899,enzyme binding|GO:0043167,ion binding|GO:0044877,macromolecular complex binding|GO:0005488,bind…				http://www.uniprot.org/uniprot/Q9Y5X1	False
Q14738	2.02851248305	1.02042218062	Q14738	PPP2R5D	GO:0019220,regulation of phosphate metabolic process|GO:0080090,regulation of primary metabolic process|GO:0019222,regulation of metabolic process|GO:0006470,protein dephosphorylation|GO:0048584,positive regulation of response to stimulus|GO:0048583,regulation of response to stimulus|GO:0031349,positive regulation of defense response|GO:0009167,purine ribonucleoside monophosphate metabolic proces…	GO:1903293,phosphatase complex|GO:0031974,membrane-enclosed lumen|GO:0043229,intracellular organelle|GO:0043227,membrane-bounded organelle|GO:0043226,organelle|GO:0005737,cytoplasm|GO:0031981,nuclear lumen|GO:0005634,nucleus|GO:0005654,nucleoplasm|GO:0008287,protein serine/threonine phosphatase complex|GO:1902494,catalytic complex|GO:0000159,protein phosphatase type 2A complex|GO:0043234,protein …	GO:0016787,hydrolase activity|GO:0016791,phosphatase activity|GO:0019888,protein phosphatase regulator activity|GO:0019208,phosphatase regulator activity|GO:0004722,protein serine/threonine phosphatase activity|GO:0004721,phosphoprotein phosphatase activity|GO:0042578,phosphoric ester hydrolase activity|GO:0003824,catalytic activity|GO:0016788,hydrolase activity, acting on ester bonds|GO:0005515,…	hsa04114,Oocyte meiosis|hsa04071,Sphingolipid signaling pathway|hsa03015,mRNA surveillance pathway|hsa04728,Dopaminergic synapse|hsa04152,AMPK signaling pathway|hsa04261,Adrenergic signaling in cardiomyocytes|hsa04151,PI3K-Akt signaling pathway			http://www.uniprot.org/uniprot/Q14738	False
P18669	0.554594456772	-0.850494898322	P18669	PGAM1	GO:0019220,regulation of phosphate metabolic process|GO:0080090,regulation of primary metabolic process|GO:0019222,regulation of metabolic process|GO:0009166,nucleotide catabolic process|GO:1903578,regulation of ATP metabolic process|GO:0061621,canonical glycolysis|GO:0061620,glycolytic process through glucose-6-phosphate|GO:0044281,small molecule metabolic process|GO:0009161,ribonucleoside monop…	GO:0005737,cytoplasm|GO:0005622,intracellular|GO:0043230,extracellular organelle|GO:0031982,vesicle|GO:0044421,extracellular region part|GO:0043227,membrane-bounded organelle|GO:0005829,cytosol|GO:0016020,membrane|GO:0044464,cell part|GO:0005623,cell|GO:0031988,membrane-bounded vesicle|GO:0044444,cytoplasmic part|GO:0005576,extracellular region|GO:0044424,intracellular part|GO:1903561,extracellul…	GO:0016787,hydrolase activity|GO:0016791,phosphatase activity|GO:0016853,isomerase activity|GO:0019900,kinase binding|GO:0003824,catalytic activity|GO:0019901,protein kinase binding|GO:0046538,2,3-bisphosphoglycerate-dependent phosphoglycerate mutase activity|GO:0016868,intramolecular transferase activity, phosphotransferases|GO:0016788,hydrolase activity, acting on ester bonds|GO:0042578,phospho…	hsa01100,Metabolic pathways|hsa01230,Biosynthesis of amino acids|hsa01200,Carbon metabolism|hsa05230,Central carbon metabolism in cancer|hsa00260,Glycine, serine and threonine metabolism|hsa00010,Glycolysis / Gluconeogenesis|hsa04922,Glucagon signaling pathway			http://www.uniprot.org/uniprot/P18669	False
Q6P1A2	1.50671311915	0.591404751389	Q6P1A2	LPCAT3	GO:0006650,glycerophospholipid metabolic process|GO:0006658,phosphatidylserine metabolic process|GO:0019752,carboxylic acid metabolic process|GO:0044249,cellular biosynthetic process|GO:0034641,cellular nitrogen compound metabolic process|GO:0006807,nitrogen compound metabolic process|GO:0044281,small molecule metabolic process|GO:0044255,cellular lipid metabolic process|GO:0044699,single-organis…	GO:0005783,endoplasmic reticulum|GO:0005789,endoplasmic reticulum membrane|GO:0042175,nuclear outer membrane-endoplasmic reticulum membrane network|GO:0043229,intracellular organelle|GO:0043227,membrane-bounded organelle|GO:0043226,organelle|GO:0031224,intrinsic component of membrane|GO:0005737,cytoplasm|GO:0031090,organelle membrane|GO:0016021,integral component of membrane|GO:0016020,membrane|G…	GO:0003824,catalytic activity|GO:0016740,transferase activity|GO:0016746,transferase activity, transferring acyl groups|GO:0016747,transferase activity, transferring acyl groups other than amino-acyl groups|GO:0008374,O-acyltransferase activity|GO:0047184,1-acylglycerophosphocholine O-acyltransferase activity|GO:0003841,1-acylglycerol-3-phosphate O-acyltransferase activity|GO:0071617,lysophosphol…	hsa00564,Glycerophospholipid metabolism			http://www.uniprot.org/uniprot/Q6P1A2	False
Q9P2H3	1.99702969088	0.99785578224	Q9P2H3	IFT80	GO:0048705,skeletal system morphogenesis|GO:0008589,regulation of smoothened signaling pathway|GO:0044782,cilium organization|GO:0048856,anatomical structure development|GO:0030030,cell projection organization|GO:0030031,cell projection assembly|GO:0048585,negative regulation of response to stimulus|GO:0048584,positive regulation of response to stimulus|GO:0048583,regulation of response to stimul…	GO:0043229,intracellular organelle|GO:0043228,non-membrane-bounded organelle|GO:0005929,cilium|GO:0005622,intracellular|GO:0043226,organelle|GO:0005856,cytoskeleton|GO:0072372,primary cilium|GO:0005813,centrosome|GO:0005815,microtubule organizing center|GO:0044430,cytoskeletal part|GO:0030992,intraciliary transport particle B|GO:0015630,microtubule cytoskeleton|GO:0030990,intraciliary transport p…					http://www.uniprot.org/uniprot/Q9P2H3	False
P52907	0.399183074306	-1.32487754438	P52907	CAPZA1	GO:0022607,cellular component assembly|GO:0007599,hemostasis|GO:0033043,regulation of organelle organization|GO:0043933,macromolecular complex subunit organization|GO:0050896,response to stimulus|GO:1901879,regulation of protein depolymerization|GO:0051129,negative regulation of cellular component organization|GO:0051128,regulation of cellular component organization|GO:0008064,regulation of actin…	GO:0015629,actin cytoskeleton|GO:0043229,intracellular organelle|GO:0043228,non-membrane-bounded organelle|GO:0043227,membrane-bounded organelle|GO:0043226,organelle|GO:0030054,cell junction|GO:0005856,cytoskeleton|GO:0031982,vesicle|GO:0016020,membrane|GO:0031988,membrane-bounded vesicle|GO:0044430,cytoskeletal part|GO:0005576,extracellular region|GO:0005737,cytoplasm|GO:0005938,cell cortex|GO:0…	GO:0008092,cytoskeletal protein binding|GO:0051015,actin filament binding|GO:0003779,actin binding|GO:0044877,macromolecular complex binding|GO:0005488,binding|GO:0005515,protein binding|GO:0032403,protein complex binding|GO:0045296,cadherin binding|GO:0050839,cell adhesion molecule binding	hsa04144,Endocytosis			http://www.uniprot.org/uniprot/P52907	False
Q96BH3	0.483933552809	-1.0471191251	Q96BH3	ELSPBP1	GO:0044703,multi-organism reproductive process|GO:0044702,single organism reproductive process|GO:0000003,reproduction|GO:0009566,fertilization|GO:0019953,sexual reproduction|GO:0022414,reproductive process|GO:0007338,single fertilization|GO:0044699,single-organism process|GO:0051704,multi-organism process|GO:0048232,male gamete generation|GO:0022412,cellular process involved in reproduction in m…	GO:0005576,extracellular region|GO:0009986,cell surface|GO:0044464,cell part|GO:0005623,cell	GO:1901681,sulfur compound binding|GO:0043168,anion binding|GO:0097367,carbohydrate derivative binding|GO:0043167,ion binding|GO:0005539,glycosaminoglycan binding|GO:0005488,binding|GO:0008201,heparin binding				http://www.uniprot.org/uniprot/Q96BH3	False
Q15369	1.5342860859	0.617567515583	Q15369	ELOC	GO:0080090,regulation of primary metabolic process|GO:0019222,regulation of metabolic process|GO:1901362,organic cyclic compound biosynthetic process|GO:1901360,organic cyclic compound metabolic process|GO:0051716,cellular response to stimulus|GO:0010604,positive regulation of macromolecule metabolic process|GO:0070647,protein modification by small protein conjugation or removal|GO:0044419,inters…	GO:0008023,transcription elongation factor complex|GO:0031974,membrane-enclosed lumen|GO:0043229,intracellular organelle|GO:0043227,membrane-bounded organelle|GO:0043226,organelle|GO:0005737,cytoplasm|GO:0070449,elongin complex|GO:0031981,nuclear lumen|GO:0005634,nucleus|GO:0005654,nucleoplasm|GO:0044451,nucleoplasm part|GO:0043234,protein complex|GO:0032991,macromolecular complex|GO:0043231,intr…	GO:0019787,ubiquitin-like protein transferase activity|GO:0003824,catalytic activity|GO:0016740,transferase activity|GO:0005488,binding|GO:0005515,protein binding|GO:0004842,ubiquitin-protein transferase activity	hsa04066,HIF-1 signaling pathway|hsa05211,Renal cell carcinoma|hsa05200,Pathways in cancer|hsa04120,Ubiquitin mediated proteolysis			http://www.uniprot.org/uniprot/Q15369	False
Q9HAZ1	1.65558464309	0.727340771559	Q9HAZ1	CLK4	GO:0080090,regulation of primary metabolic process|GO:0019222,regulation of metabolic process|GO:0016310,phosphorylation|GO:0031323,regulation of cellular metabolic process|GO:0018108,peptidyl-tyrosine phosphorylation|GO:0090304,nucleic acid metabolic process|GO:0034641,cellular nitrogen compound metabolic process|GO:0006807,nitrogen compound metabolic process|GO:0043170,macromolecule metabolic p…	GO:0043231,intracellular membrane-bounded organelle|GO:0005634,nucleus|GO:0044464,cell part|GO:0005623,cell|GO:0005622,intracellular|GO:0043229,intracellular organelle|GO:0044424,intracellular part|GO:0043227,membrane-bounded organelle|GO:0043226,organelle	GO:0035639,purine ribonucleoside triphosphate binding|GO:0004672,protein kinase activity|GO:0043167,ion binding|GO:1901363,heterocyclic compound binding|GO:0001883,purine nucleoside binding|GO:0001882,nucleoside binding|GO:0043168,anion binding|GO:0000166,nucleotide binding|GO:0004674,protein serine/threonine kinase activity|GO:0016740,transferase activity|GO:0004712,protein serine/threonine/tyro…				http://www.uniprot.org/uniprot/Q9HAZ1	False
P54107	0.545665169695	-0.873912136777	P54107	CRISP1	GO:0051046,regulation of secretion|GO:0051049,regulation of transport|GO:2000241,regulation of reproductive process|GO:0019953,sexual reproduction|GO:0061025,membrane fusion|GO:0061024,membrane organization|GO:0060046,regulation of acrosome reaction|GO:1903530,regulation of secretion by cell|GO:0050789,regulation of biological process|GO:0044699,single-organism process|GO:0051234,establishment of…	GO:0043231,intracellular membrane-bounded organelle|GO:0044421,extracellular region part|GO:0005634,nucleus|GO:0044464,cell part|GO:0005623,cell|GO:0005622,intracellular|GO:0043229,intracellular organelle|GO:0005576,extracellular region|GO:0044424,intracellular part|GO:0043227,membrane-bounded organelle|GO:0043226,organelle|GO:0005615,extracellular space	GO:0016247,channel regulator activity|GO:0005246,calcium channel regulator activity|GO:0098772,molecular function regulator				http://www.uniprot.org/uniprot/P54107	False
Q9UBF2	1.54228022521	0.625064920111	Q9UBF2	COPG2	GO:0008104,protein localization|GO:0044699,single-organism process|GO:0070727,cellular macromolecule localization|GO:0006886,intracellular protein transport|GO:0071702,organic substance transport|GO:0033036,macromolecule localization|GO:0034613,cellular protein localization|GO:0048193,Golgi vesicle transport|GO:0006810,transport|GO:0045184,establishment of protein localization|GO:0044765,single-o…	GO:0043229,intracellular organelle|GO:0030117,membrane coat|GO:0005622,intracellular|GO:0030135,coated vesicle|GO:0043226,organelle|GO:0030137,COPI-coated vesicle|GO:0005737,cytoplasm|GO:0030660,Golgi-associated vesicle membrane|GO:0030663,COPI-coated vesicle membrane|GO:0030662,coated vesicle membrane|GO:0016023,cytoplasmic, membrane-bounded vesicle|GO:0031410,cytoplasmic vesicle|GO:0098805,whol…	GO:0005198,structural molecule activity				http://www.uniprot.org/uniprot/Q9UBF2	False
Q92530	0.609514133376	-0.714268420531	Q92530	PSMF1	GO:0051348,negative regulation of transferase activity|GO:0080090,regulation of primary metabolic process|GO:0019222,regulation of metabolic process|GO:0048585,negative regulation of response to stimulus|GO:0048584,positive regulation of response to stimulus|GO:0048583,regulation of response to stimulus|GO:1901575,organic substance catabolic process|GO:0031349,positive regulation of defense respo…	GO:0005783,endoplasmic reticulum|GO:0031974,membrane-enclosed lumen|GO:0043229,intracellular organelle|GO:0043227,membrane-bounded organelle|GO:0043226,organelle|GO:0005737,cytoplasm|GO:0005839,proteasome core complex|GO:0031981,nuclear lumen|GO:0005634,nucleus|GO:0016020,membrane|GO:0005654,nucleoplasm|GO:0012505,endomembrane system|GO:0000502,proteasome complex|GO:0043234,protein complex|GO:003…	GO:0005488,binding|GO:0004866,endopeptidase inhibitor activity|GO:0061135,endopeptidase regulator activity|GO:0061134,peptidase regulator activity|GO:0044877,macromolecular complex binding|GO:0005515,protein binding|GO:0030414,peptidase inhibitor activity|GO:0032403,protein complex binding|GO:0004857,enzyme inhibitor activity|GO:0098772,molecular function regulator|GO:0030234,enzyme regulator act…	hsa03050,Proteasome			http://www.uniprot.org/uniprot/Q92530	False
P56597	1.58663086712	0.665966521292	P56597	NME5	GO:2001234,negative regulation of apoptotic signaling pathway|GO:2001233,regulation of apoptotic signaling pathway|GO:0009218,pyrimidine ribonucleotide metabolic process|GO:0048585,negative regulation of response to stimulus|GO:0048583,regulation of response to stimulus|GO:0009165,nucleotide biosynthetic process|GO:0007165,signal transduction|GO:0046134,pyrimidine nucleoside biosynthetic process|…	GO:0031514,motile cilium|GO:0036126,sperm flagellum|GO:0044464,cell part|GO:0097223,sperm part|GO:0005623,cell|GO:0005622,intracellular|GO:0005929,cilium|GO:0042995,cell projection|GO:0043226,organelle	GO:0019205,nucleobase-containing compound kinase activity|GO:0035639,purine ribonucleoside triphosphate binding|GO:0005488,binding|GO:0043167,ion binding|GO:1901363,heterocyclic compound binding|GO:1901265,nucleoside phosphate binding|GO:0001882,nucleoside binding|GO:0043168,anion binding|GO:0000166,nucleotide binding|GO:0016740,transferase activity|GO:0001883,purine nucleoside binding|GO:0032549…	hsa01100,Metabolic pathways|hsa00240,Pyrimidine metabolism|hsa00230,Purine metabolism			http://www.uniprot.org/uniprot/P56597	False
Q13423	1.91873468919	0.940155238343	Q13423	NNT	GO:1902600,hydrogen ion transmembrane transport|GO:0019752,carboxylic acid metabolic process|GO:0042592,homeostatic process|GO:0006099,tricarboxylic acid cycle|GO:0009060,aerobic respiration|GO:0044281,small molecule metabolic process|GO:0006091,generation of precursor metabolites and energy|GO:0072350,tricarboxylic acid metabolic process|GO:0050789,regulation of biological process|GO:0044699,sin…	GO:0044464,cell part|GO:0031975,envelope|GO:0043229,intracellular organelle|GO:0043227,membrane-bounded organelle|GO:0043226,organelle|GO:0031224,intrinsic component of membrane|GO:0005737,cytoplasm|GO:0031090,organelle membrane|GO:0016021,integral component of membrane|GO:0016020,membrane|GO:0044444,cytoplasmic part|GO:0005739,mitochondrion|GO:0044455,mitochondrial membrane part|GO:0031967,organ…	GO:0051287,NAD binding|GO:0008746,NAD(P)+ transhydrogenase activity|GO:0005488,binding|GO:1901363,heterocyclic compound binding|GO:1901265,nucleoside phosphate binding|GO:0016491,oxidoreductase activity|GO:0050662,coenzyme binding|GO:0050661,NADP binding|GO:0015077,monovalent inorganic cation transmembrane transporter activity|GO:0000166,nucleotide binding|GO:0003957,NAD(P)+ transhydrogenase (B-s…	hsa00760,Nicotinate and nicotinamide metabolism|hsa01100,Metabolic pathways			http://www.uniprot.org/uniprot/Q13423	False
Q96KB5	2.00605844248	1.00436363658	Q96KB5	PBK	GO:0019220,regulation of phosphate metabolic process|GO:0080090,regulation of primary metabolic process|GO:0032434,regulation of proteasomal ubiquitin-dependent protein catabolic process|GO:0032435,negative regulation of proteasomal ubiquitin-dependent protein catabolic process|GO:0048585,negative regulation of response to stimulus|GO:0048583,regulation of response to stimulus|GO:0031348,negative…	GO:0043231,intracellular membrane-bounded organelle|GO:0005634,nucleus|GO:0044464,cell part|GO:0005623,cell|GO:0005622,intracellular|GO:0043229,intracellular organelle|GO:0044424,intracellular part|GO:0043227,membrane-bounded organelle|GO:0043226,organelle	GO:0035639,purine ribonucleoside triphosphate binding|GO:0004672,protein kinase activity|GO:0043167,ion binding|GO:1901363,heterocyclic compound binding|GO:0001883,purine nucleoside binding|GO:0001882,nucleoside binding|GO:0043168,anion binding|GO:0000166,nucleotide binding|GO:0004674,protein serine/threonine kinase activity|GO:0016740,transferase activity|GO:1901265,nucleoside phosphate binding|…				http://www.uniprot.org/uniprot/Q96KB5	False
Q96CN7	0.546751738994	-0.871042190983	Q96CN7	ISOC1	GO:0008152,metabolic process	GO:0043231,intracellular membrane-bounded organelle|GO:0005737,cytoplasm|GO:0005622,intracellular|GO:0043230,extracellular organelle|GO:0031982,vesicle|GO:0044421,extracellular region part|GO:0043227,membrane-bounded organelle|GO:0005777,peroxisome|GO:0044444,cytoplasmic part|GO:0005623,cell|GO:0031988,membrane-bounded vesicle|GO:0042579,microbody|GO:0043229,intracellular organelle|GO:0005576,ext…	GO:0003824,catalytic activity|GO:0005488,binding|GO:0005515,protein binding				http://www.uniprot.org/uniprot/Q96CN7	False
P48637	0.585813890146	-0.771485693737	P48637	GSS	GO:0009991,response to extracellular stimulus|GO:0044707,single-multicellular organism process|GO:0010038,response to metal ion|GO:0042398,cellular modified amino acid biosynthetic process|GO:0050896,response to stimulus|GO:0019752,carboxylic acid metabolic process|GO:1901564,organonitrogen compound metabolic process|GO:0006805,xenobiotic metabolic process|GO:0034641,cellular nitrogen compound me…	GO:0005737,cytoplasm|GO:0005622,intracellular|GO:0043230,extracellular organelle|GO:0031982,vesicle|GO:0044421,extracellular region part|GO:0043227,membrane-bounded organelle|GO:0005829,cytosol|GO:0044464,cell part|GO:0005623,cell|GO:0031988,membrane-bounded vesicle|GO:0044444,cytoplasmic part|GO:0005576,extracellular region|GO:0044424,intracellular part|GO:1903561,extracellular vesicle|GO:006501…	GO:0035639,purine ribonucleoside triphosphate binding|GO:0016881,acid-amino acid ligase activity|GO:0005488,binding|GO:0043167,ion binding|GO:0016597,amino acid binding|GO:1901363,heterocyclic compound binding|GO:1901265,nucleoside phosphate binding|GO:0001882,nucleoside binding|GO:1901681,sulfur compound binding|GO:0043169,cation binding|GO:0004363,glutathione synthase activity|GO:0000287,magnes…	hsa01100,Metabolic pathways|hsa00270,Cysteine and methionine metabolism|hsa00480,Glutathione metabolism			http://www.uniprot.org/uniprot/P48637	False
Q92990	1.52747654333	0.61115022549	Q92990	GLMN	GO:0042130,negative regulation of T cell proliferation|GO:0032623,interleukin-2 production|GO:0042098,T cell proliferation|GO:0019220,regulation of phosphate metabolic process|GO:0080090,regulation of primary metabolic process|GO:0034111,negative regulation of homotypic cell-cell adhesion|GO:0051047,positive regulation of secretion|GO:0051049,regulation of transport|GO:0051603,proteolysis involve…	GO:0043234,protein complex|GO:0032991,macromolecular complex|GO:1902494,catalytic complex|GO:0080008,Cul4-RING E3 ubiquitin ligase complex|GO:0044464,cell part|GO:0000151,ubiquitin ligase complex|GO:0005623,cell|GO:0005622,intracellular|GO:1990234,transferase complex|GO:0044424,intracellular part|GO:0031461,cullin-RING ubiquitin ligase complex|GO:0031462,Cul2-RING ubiquitin ligase complex|GO:0031…	GO:0031625,ubiquitin protein ligase binding|GO:0044389,ubiquitin-like protein ligase binding|GO:0070851,growth factor receptor binding|GO:0005171,hepatocyte growth factor receptor binding|GO:0030234,enzyme regulator activity|GO:0005102,receptor binding|GO:0019899,enzyme binding|GO:0005488,binding|GO:0005515,protein binding|GO:0055103,ligase regulator activity|GO:0098772,molecular function regulat…				http://www.uniprot.org/uniprot/Q92990	False
O75223	0.573964558442	-0.800966439761	O75223	GGCT	GO:0042398,cellular modified amino acid biosynthetic process|GO:0044237,cellular metabolic process|GO:0097190,apoptotic signaling pathway|GO:1901564,organonitrogen compound metabolic process|GO:0006805,xenobiotic metabolic process|GO:0034641,cellular nitrogen compound metabolic process|GO:0006807,nitrogen compound metabolic process|GO:0023052,signaling|GO:0007165,signal transduction|GO:0070887,ce…	GO:0005737,cytoplasm|GO:0005622,intracellular|GO:0043230,extracellular organelle|GO:0031982,vesicle|GO:0044421,extracellular region part|GO:0043227,membrane-bounded organelle|GO:0005829,cytosol|GO:0044464,cell part|GO:0005623,cell|GO:0031988,membrane-bounded vesicle|GO:0044444,cytoplasmic part|GO:0005576,extracellular region|GO:0044424,intracellular part|GO:1903561,extracellular vesicle|GO:006501…	GO:0003824,catalytic activity|GO:0016740,transferase activity|GO:0016746,transferase activity, transferring acyl groups|GO:0005488,binding|GO:0005515,protein binding|GO:0016755,transferase activity, transferring amino-acyl groups|GO:0046983,protein dimerization activity|GO:0003839,gamma-glutamylcyclotransferase activity|GO:0042802,identical protein binding|GO:0042803,protein homodimerization acti…	hsa00480,Glutathione metabolism			http://www.uniprot.org/uniprot/O75223	False
Q96EY1	1.53711066851	0.620221039565	Q96EY1	DNAJA3	GO:0042221,response to chemical|GO:0043549,regulation of kinase activity|GO:0019220,regulation of phosphate metabolic process|GO:0019221,cytokine-mediated signaling pathway|GO:0019222,regulation of metabolic process|GO:0034110,regulation of homotypic cell-cell adhesion|GO:0048585,negative regulation of response to stimulus|GO:0070231,T cell apoptotic process|GO:0048583,regulation of response to s…	GO:0019897,extrinsic component of plasma membrane|GO:0098590,plasma membrane region|GO:0015629,actin cytoskeleton|GO:0031974,membrane-enclosed lumen|GO:0019898,extrinsic component of membrane|GO:0031594,neuromuscular junction|GO:0043229,intracellular organelle|GO:0043228,non-membrane-bounded organelle|GO:0045202,synapse|GO:0042645,mitochondrial nucleoid|GO:0043227,membrane-bounded organelle|GO:00…	GO:0005126,cytokine receptor binding|GO:0035639,purine ribonucleoside triphosphate binding|GO:0031072,heat shock protein binding|GO:0019899,enzyme binding|GO:0005488,binding|GO:0000166,nucleotide binding|GO:1901363,heterocyclic compound binding|GO:1901265,nucleoside phosphate binding|GO:0001882,nucleoside binding|GO:0043168,anion binding|GO:0043169,cation binding|GO:0098772,molecular function reg…	hsa05203,Viral carcinogenesis			http://www.uniprot.org/uniprot/Q96EY1	False
P39060	0.661170159755	-0.596906481184	P39060	COL18A1	GO:0009628,response to abiotic stimulus|GO:0048468,cell development|GO:0072359,circulatory system development|GO:0072358,cardiovascular system development|GO:0071840,cellular component organization or biogenesis|GO:0044712,single-organism catabolic process|GO:0044710,single-organism metabolic process|GO:0010035,response to inorganic substance|GO:0048869,cellular developmental process|GO:0048513,a…	GO:0005783,endoplasmic reticulum|GO:0044421,extracellular region part|GO:0031974,membrane-enclosed lumen|GO:0031012,extracellular matrix|GO:0043229,intracellular organelle|GO:0043227,membrane-bounded organelle|GO:0043226,organelle|GO:0005737,cytoplasm|GO:0070062,extracellular exosome|GO:0005615,extracellular space|GO:0031988,membrane-bounded vesicle|GO:0044432,endoplasmic reticulum part|GO:000578…	GO:0043169,cation binding|GO:0005198,structural molecule activity|GO:0043167,ion binding|GO:0005488,binding|GO:0005515,protein binding|GO:0046872,metal ion binding|GO:0042802,identical protein binding|GO:0005201,extracellular matrix structural constituent|GO:0030020,extracellular matrix structural constituent conferring tensile strength	hsa04974,Protein digestion and absorption			http://www.uniprot.org/uniprot/P39060	False
P17050	0.650162388685	-0.621127995068	P17050	NAGA	GO:0016137,glycoside metabolic process|GO:0030149,sphingolipid catabolic process|GO:0016139,glycoside catabolic process|GO:0044248,cellular catabolic process|GO:0034641,cellular nitrogen compound metabolic process|GO:0006807,nitrogen compound metabolic process|GO:0044242,cellular lipid catabolic process|GO:0044699,single-organism process|GO:0006629,lipid metabolic process|GO:0044712,single-organi…	GO:0000323,lytic vacuole|GO:0043229,intracellular organelle|GO:0043227,membrane-bounded organelle|GO:0043226,organelle|GO:0005737,cytoplasm|GO:0031982,vesicle|GO:0005773,vacuole|GO:0031988,membrane-bounded vesicle|GO:1903561,extracellular vesicle|GO:0070062,extracellular exosome|GO:0043230,extracellular organelle|GO:0043231,intracellular membrane-bounded organelle|GO:0044464,cell part|GO:0005623,…	GO:0016787,hydrolase activity|GO:0015925,galactosidase activity|GO:0008456,alpha-N-acetylgalactosaminidase activity|GO:0016798,hydrolase activity, acting on glycosyl bonds|GO:0015929,hexosaminidase activity|GO:0003824,catalytic activity|GO:0004557,alpha-galactosidase activity|GO:0005488,binding|GO:0005515,protein binding|GO:0004553,hydrolase activity, hydrolyzing O-glycosyl compounds|GO:0046983,p…	hsa04142,Lysosome|hsa00603,Glycosphingolipid biosynthesis - globo series			http://www.uniprot.org/uniprot/P17050	False
P62906	0.573336532743	-0.80254588505	P62906	RPL10A	GO:0008104,protein localization|GO:0061024,membrane organization|GO:1901362,organic cyclic compound biosynthetic process|GO:1901360,organic cyclic compound metabolic process|GO:1901361,organic cyclic compound catabolic process|GO:0070727,cellular macromolecule localization|GO:0043043,peptide biosynthetic process|GO:0044419,interspecies interaction between organisms|GO:0019058,viral life cycle|GO:…	GO:0015934,large ribosomal subunit|GO:0022625,cytosolic large ribosomal subunit|GO:0031974,membrane-enclosed lumen|GO:0043229,intracellular organelle|GO:0043228,non-membrane-bounded organelle|GO:0022626,cytosolic ribosome|GO:0005924,cell-substrate adherens junction|GO:0005925,focal adhesion|GO:0043227,membrane-bounded organelle|GO:0043226,organelle|GO:0030054,cell junction|GO:0030055,cell-substra…	GO:0005515,protein binding|GO:0097159,organic cyclic compound binding|GO:0044822,poly(A) RNA binding|GO:0005198,structural molecule activity|GO:0003735,structural constituent of ribosome|GO:0003723,RNA binding|GO:0003676,nucleic acid binding|GO:1901363,heterocyclic compound binding|GO:0005488,binding	hsa03010,Ribosome			http://www.uniprot.org/uniprot/P62906	False
P39019	0.631553739412	-0.663022595578	P39019	RPS19	GO:0044238,primary metabolic process|GO:0051234,establishment of localization|GO:0019222,regulation of metabolic process|GO:0048585,negative regulation of response to stimulus|GO:0048584,positive regulation of response to stimulus|GO:0048583,regulation of response to stimulus|GO:0031349,positive regulation of defense response|GO:0031348,negative regulation of defense response|GO:0008104,protein l…	GO:0022626,cytosolic ribosome|GO:0022627,cytosolic small ribosomal subunit|GO:0031974,membrane-enclosed lumen|GO:0043229,intracellular organelle|GO:0043228,non-membrane-bounded organelle|GO:0005924,cell-substrate adherens junction|GO:0005925,focal adhesion|GO:0043227,membrane-bounded organelle|GO:0043226,organelle|GO:0030054,cell junction|GO:0015935,small ribosomal subunit|GO:0005737,cytoplasm|GO…	GO:0005488,binding|GO:0019901,protein kinase binding|GO:0019899,enzyme binding|GO:0005515,protein binding|GO:0097159,organic cyclic compound binding|GO:0044822,poly(A) RNA binding|GO:0019838,growth factor binding|GO:0017134,fibroblast growth factor binding|GO:0005198,structural molecule activity|GO:0003735,structural constituent of ribosome|GO:0019900,kinase binding|GO:0003723,RNA binding|GO:0003…	hsa03010,Ribosome			http://www.uniprot.org/uniprot/P39019	False
P62277	0.523487855699	-0.933772026167	P62277	RPS13	GO:0008104,protein localization|GO:0080090,regulation of primary metabolic process|GO:0019222,regulation of metabolic process|GO:0061024,membrane organization|GO:1901362,organic cyclic compound biosynthetic process|GO:0071840,cellular component organization or biogenesis|GO:1901361,organic cyclic compound catabolic process|GO:0010605,negative regulation of macromolecule metabolic process|GO:00707…	GO:0022626,cytosolic ribosome|GO:0022627,cytosolic small ribosomal subunit|GO:0031974,membrane-enclosed lumen|GO:0043229,intracellular organelle|GO:0043228,non-membrane-bounded organelle|GO:0005924,cell-substrate adherens junction|GO:0005925,focal adhesion|GO:0043227,membrane-bounded organelle|GO:0043226,organelle|GO:0030054,cell junction|GO:0015935,small ribosomal subunit|GO:0005737,cytoplasm|GO…	GO:0005488,binding|GO:0070181,small ribosomal subunit rRNA binding|GO:0005515,protein binding|GO:0097159,organic cyclic compound binding|GO:0044822,poly(A) RNA binding|GO:0019843,rRNA binding|GO:0003735,structural constituent of ribosome|GO:0003723,RNA binding|GO:0003676,nucleic acid binding|GO:0005198,structural molecule activity|GO:1901363,heterocyclic compound binding|GO:0003729,mRNA binding|G…	hsa03010,Ribosome			http://www.uniprot.org/uniprot/P62277	False
P54725	0.449570898437	-1.15337944465	P54725	RAD23A	GO:0009894,regulation of catabolic process|GO:0044238,primary metabolic process|GO:0080090,regulation of primary metabolic process|GO:0031329,regulation of cellular catabolic process|GO:0006950,response to stress|GO:0045070,positive regulation of viral genome replication|GO:0051603,proteolysis involved in cellular protein catabolic process|GO:0031323,regulation of cellular metabolic process|GO:19…	GO:0031974,membrane-enclosed lumen|GO:0043229,intracellular organelle|GO:0043227,membrane-bounded organelle|GO:0043226,organelle|GO:0005737,cytoplasm|GO:0031981,nuclear lumen|GO:0005634,nucleus|GO:0005654,nucleoplasm|GO:0000502,proteasome complex|GO:0043234,protein complex|GO:0032991,macromolecular complex|GO:0043231,intracellular membrane-bounded organelle|GO:0043233,organelle lumen|GO:0044464,c…	GO:0043566,structure-specific DNA binding|GO:1990381,ubiquitin-specific protease binding|GO:0002020,protease binding|GO:0003684,damaged DNA binding|GO:0097159,organic cyclic compound binding|GO:0031593,polyubiquitin binding|GO:0032182,ubiquitin-like protein binding|GO:0019899,enzyme binding|GO:0003697,single-stranded DNA binding|GO:0043130,ubiquitin binding|GO:0005515,protein binding|GO:0003676,n…	hsa04141,Protein processing in endoplasmic reticulum|hsa03420,Nucleotide excision repair			http://www.uniprot.org/uniprot/P54725	False
A4QMS7	1.63077750187	0.705559958723	A4QMS7	C5orf49							http://www.uniprot.org/uniprot/A4QMS7	False
P51580	1.60982153345	0.686900758478	P51580	TPMT	GO:0006805,xenobiotic metabolic process|GO:0009410,response to xenobiotic stimulus|GO:0006807,nitrogen compound metabolic process|GO:0044281,small molecule metabolic process|GO:0070887,cellular response to chemical stimulus|GO:1901360,organic cyclic compound metabolic process|GO:0006139,nucleobase-containing compound metabolic process|GO:0044710,single-organism metabolic process|GO:0071704,organi…	GO:0005737,cytoplasm|GO:0005622,intracellular|GO:0043230,extracellular organelle|GO:0031982,vesicle|GO:0044421,extracellular region part|GO:0043227,membrane-bounded organelle|GO:0005829,cytosol|GO:0044464,cell part|GO:0005623,cell|GO:0031988,membrane-bounded vesicle|GO:0044444,cytoplasmic part|GO:0005576,extracellular region|GO:0044424,intracellular part|GO:1903561,extracellular vesicle|GO:006501…	GO:0008119,thiopurine S-methyltransferase activity|GO:0008172,S-methyltransferase activity|GO:0003824,catalytic activity|GO:0016740,transferase activity|GO:0016741,transferase activity, transferring one-carbon groups|GO:0008757,S-adenosylmethionine-dependent methyltransferase activity|GO:0008168,methyltransferase activity|GO:1901681,sulfur compound binding|GO:0005488,binding|GO:1904047,S-adenosyl…	hsa00983,Drug metabolism - other enzymes			http://www.uniprot.org/uniprot/P51580	False
O60784	0.536147156268	-0.899299063458	O60784	TOM1	GO:0008104,protein localization|GO:0044699,single-organism process|GO:0070727,cellular macromolecule localization|GO:0006886,intracellular protein transport|GO:0071702,organic substance transport|GO:0033036,macromolecule localization|GO:0006810,transport|GO:0034613,cellular protein localization|GO:0045184,establishment of protein localization|GO:0044765,single-organism transport|GO:0051649,establ…	GO:0043229,intracellular organelle|GO:0043227,membrane-bounded organelle|GO:0043226,organelle|GO:0005737,cytoplasm|GO:0031982,vesicle|GO:0016020,membrane|GO:0031988,membrane-bounded vesicle|GO:0012505,endomembrane system|GO:1903561,extracellular vesicle|GO:0070062,extracellular exosome|GO:0043230,extracellular organelle|GO:0043231,intracellular membrane-bounded organelle|GO:0065010,extracellular …	GO:0030276,clathrin binding|GO:0005488,binding|GO:0005515,protein binding				http://www.uniprot.org/uniprot/O60784	False
Q9BRF8	0.594559004845	-0.750108102792	Q9BRF8	CPPED1	GO:0016311,dephosphorylation|GO:0009987,cellular process|GO:0044237,cellular metabolic process|GO:0006796,phosphate-containing compound metabolic process|GO:0008152,metabolic process|GO:0006793,phosphorus metabolic process|GO:0006887,exocytosis|GO:0042119,neutrophil activation|GO:0001775,cell activation|GO:0006470,protein dephosphorylation|GO:0043412,macromolecule modification|GO:0045321,leukocyt…	GO:0005737,cytoplasm|GO:0005622,intracellular|GO:0043230,extracellular organelle|GO:0031982,vesicle|GO:0044421,extracellular region part|GO:0043227,membrane-bounded organelle|GO:0044464,cell part|GO:0005623,cell|GO:0031988,membrane-bounded vesicle|GO:0005576,extracellular region|GO:0044424,intracellular part|GO:1903561,extracellular vesicle|GO:0065010,extracellular membrane-bounded organelle|GO:0…	GO:0016787,hydrolase activity|GO:0016791,phosphatase activity|GO:0043169,cation binding|GO:0016788,hydrolase activity, acting on ester bonds|GO:0043167,ion binding|GO:0042578,phosphoric ester hydrolase activity|GO:0003824,catalytic activity|GO:0004721,phosphoprotein phosphatase activity|GO:0046872,metal ion binding|GO:0005488,binding				http://www.uniprot.org/uniprot/Q9BRF8	False
Q15139	2.1323900446	1.09247135177	Q15139	PRKD1	GO:0051049,regulation of transport|GO:0001503,ossification|GO:0044281,small molecule metabolic process|GO:0098771,inorganic ion homeostasis|GO:0051716,cellular response to stimulus|GO:0048468,cell development|GO:0071363,cellular response to growth factor stimulus|GO:0006476,protein deacetylation|GO:0046483,heterocycle metabolic process|GO:0010634,positive regulation of epithelial cell migration|G…	GO:0005887,integral component of plasma membrane|GO:0043229,intracellular organelle|GO:0071944,cell periphery|GO:0031226,intrinsic component of plasma membrane|GO:0043226,organelle|GO:0031224,intrinsic component of membrane|GO:0005737,cytoplasm|GO:0031984,organelle subcompartment|GO:0043227,membrane-bounded organelle|GO:0016021,integral component of membrane|GO:0016020,membrane|GO:0044431,Golgi a…	GO:0035639,purine ribonucleoside triphosphate binding|GO:0004672,protein kinase activity|GO:0043167,ion binding|GO:0004697,protein kinase C activity|GO:1901363,heterocyclic compound binding|GO:0001883,purine nucleoside binding|GO:0001882,nucleoside binding|GO:0043168,anion binding|GO:0043169,cation binding|GO:0000166,nucleotide binding|GO:0004674,protein serine/threonine kinase activity|GO:001674…	hsa04015,Rap1 signaling pathway|hsa04925,Aldosterone synthesis and secretion			http://www.uniprot.org/uniprot/Q15139	False
Q14155	0.624587700693	-0.679023934629	Q14155	ARHGEF7	GO:0045216,cell-cell junction organization|GO:0019222,regulation of metabolic process|GO:0034446,substrate adhesion-dependent cell spreading|GO:0048585,negative regulation of response to stimulus|GO:0048583,regulation of response to stimulus|GO:0007160,cell-matrix adhesion|GO:0007165,signal transduction|GO:0007166,cell surface receptor signaling pathway|GO:0007167,enzyme linked receptor protein s…	GO:0030427,site of polarized growth|GO:0030426,growth cone|GO:0071944,cell periphery|GO:0005924,cell-substrate adherens junction|GO:0005925,focal adhesion|GO:0030054,cell junction|GO:0030055,cell-substrate junction|GO:0005737,cytoplasm|GO:0001726,ruffle|GO:0097458,neuron part|GO:0043005,neuron projection|GO:0043025,neuronal cell body|GO:0030027,lamellipodium|GO:0070161,anchoring junction|GO:00442…	GO:0005089,Rho guanyl-nucleotide exchange factor activity|GO:0005088,Ras guanyl-nucleotide exchange factor activity|GO:0005085,guanyl-nucleotide exchange factor activity|GO:0019899,enzyme binding|GO:0019901,protein kinase binding|GO:0019900,kinase binding|GO:0005488,binding|GO:0005515,protein binding|GO:0098772,molecular function regulator	hsa04810,Regulation of actin cytoskeleton			http://www.uniprot.org/uniprot/Q14155	False
O14737	0.338776203351	-1.56159555585	O14737	PDCD5	GO:2001235,positive regulation of apoptotic signaling pathway|GO:0008104,protein localization|GO:0032388,positive regulation of intracellular transport|GO:0080090,regulation of primary metabolic process|GO:0019222,regulation of metabolic process|GO:2001233,regulation of apoptotic signaling pathway|GO:0051049,regulation of transport|GO:0032386,regulation of intracellular transport|GO:0048584,posit…	GO:0043231,intracellular membrane-bounded organelle|GO:0005737,cytoplasm|GO:0005622,intracellular|GO:0043230,extracellular organelle|GO:0031982,vesicle|GO:0044421,extracellular region part|GO:0043227,membrane-bounded organelle|GO:0005634,nucleus|GO:0044464,cell part|GO:0005623,cell|GO:0031988,membrane-bounded vesicle|GO:0043229,intracellular organelle|GO:0005576,extracellular region|GO:0044424,in…	GO:1901681,sulfur compound binding|GO:0043168,anion binding|GO:0015631,tubulin binding|GO:0005515,protein binding|GO:0048487,beta-tubulin binding|GO:0097367,carbohydrate derivative binding|GO:0097159,organic cyclic compound binding|GO:0030234,enzyme regulator activity|GO:0008092,cytoskeletal protein binding|GO:0008201,heparin binding|GO:0005539,glycosaminoglycan binding|GO:0043167,ion binding|GO:…				http://www.uniprot.org/uniprot/O14737	False
Q99733	0.643463387186	-0.636070032887	Q99733	NAP1L4	GO:0034728,nucleosome organization|GO:0071103,DNA conformation change|GO:0022607,cellular component assembly|GO:0070271,protein complex biogenesis|GO:0043933,macromolecular complex subunit organization|GO:0016043,cellular component organization|GO:0031497,chromatin assembly|GO:0034622,cellular macromolecular complex assembly|GO:0071840,cellular component organization or biogenesis|GO:0071824,prot…	GO:0005737,cytoplasm|GO:0043231,intracellular membrane-bounded organelle|GO:0043227,membrane-bounded organelle|GO:0005634,nucleus|GO:0044297,cell body|GO:0030425,dendrite|GO:0005622,intracellular|GO:0005623,cell|GO:0097458,neuron part|GO:0043229,intracellular organelle|GO:0036477,somatodendritic compartment|GO:0043005,neuron projection|GO:0044424,intracellular part|GO:0044464,cell part|GO:0042995…	GO:0003676,nucleic acid binding|GO:0097159,organic cyclic compound binding|GO:0044822,poly(A) RNA binding|GO:0051082,unfolded protein binding|GO:0003723,RNA binding|GO:0005515,protein binding|GO:1901363,heterocyclic compound binding|GO:0005488,binding|GO:0031491,nucleosome binding|GO:0044877,macromolecular complex binding|GO:0003682,chromatin binding				http://www.uniprot.org/uniprot/Q99733	False
P61916	0.426290016224	-1.23009282732	P61916	NPC2	GO:0080090,regulation of primary metabolic process|GO:0019222,regulation of metabolic process|GO:0006869,lipid transport|GO:0015914,phospholipid transport|GO:0031323,regulation of cellular metabolic process|GO:0030301,cholesterol transport|GO:0042592,homeostatic process|GO:0006820,anion transport|GO:0044281,small molecule metabolic process|GO:0051641,cellular localization|GO:0050789,regulation of…	GO:0000323,lytic vacuole|GO:0005783,endoplasmic reticulum|GO:0043229,intracellular organelle|GO:0043227,membrane-bounded organelle|GO:0043226,organelle|GO:0005737,cytoplasm|GO:0031982,vesicle|GO:0005773,vacuole|GO:0031988,membrane-bounded vesicle|GO:0012505,endomembrane system|GO:1903561,extracellular vesicle|GO:0070062,extracellular exosome|GO:0043230,extracellular organelle|GO:0043231,intracell…	GO:0032934,sterol binding|GO:0015485,cholesterol binding|GO:0043178,alcohol binding|GO:0097159,organic cyclic compound binding|GO:0008289,lipid binding|GO:0019899,enzyme binding|GO:0036094,small molecule binding|GO:0005488,binding|GO:0005515,protein binding|GO:0005496,steroid binding|GO:0005319,lipid transporter activity|GO:0005215,transporter activity|GO:0015248,sterol transporter activity|GO:00…	hsa04142,Lysosome			http://www.uniprot.org/uniprot/P61916	False
P20933	0.43725788109	-1.19344370752	P20933	AGA	GO:0044267,cellular protein metabolic process|GO:0051604,protein maturation|GO:0044260,cellular macromolecule metabolic process|GO:0044238,primary metabolic process|GO:0019538,protein metabolic process|GO:0009987,cellular process|GO:0010467,gene expression|GO:0044237,cellular metabolic process|GO:0043170,macromolecule metabolic process|GO:0071704,organic substance metabolic process|GO:0043412,mac…	GO:0000323,lytic vacuole|GO:0005783,endoplasmic reticulum|GO:0043229,intracellular organelle|GO:0043227,membrane-bounded organelle|GO:0043226,organelle|GO:0005737,cytoplasm|GO:0031982,vesicle|GO:0005773,vacuole|GO:0031988,membrane-bounded vesicle|GO:0012505,endomembrane system|GO:1903561,extracellular vesicle|GO:0070062,extracellular exosome|GO:0043230,extracellular organelle|GO:0043231,intracell…	GO:0016787,hydrolase activity|GO:0016810,hydrolase activity, acting on carbon-nitrogen (but not peptide) bonds|GO:0016811,hydrolase activity, acting on carbon-nitrogen (but not peptide) bonds, in linear amides|GO:0003824,catalytic activity|GO:0003948,N4-(beta-N-acetylglucosaminyl)-L-asparaginase activity|GO:0005488,binding|GO:0005515,protein binding|GO:0008233,peptidase activity|GO:0043621,protei…	hsa00511,Other glycan degradation|hsa04142,Lysosome			http://www.uniprot.org/uniprot/P20933	False
Q9NRN7	0.52564402479	-0.927841982685	Q9NRN7	AASDHPPT	GO:0044710,single-organism metabolic process|GO:0006766,vitamin metabolic process|GO:1901564,organonitrogen compound metabolic process|GO:0006575,cellular modified amino acid metabolic process|GO:0043603,cellular amide metabolic process|GO:0006732,coenzyme metabolic process|GO:0015939,pantothenate metabolic process|GO:0009987,cellular process|GO:0006767,water-soluble vitamin metabolic process|GO:…	GO:0005737,cytoplasm|GO:0005622,intracellular|GO:0043230,extracellular organelle|GO:0031982,vesicle|GO:0044421,extracellular region part|GO:0043227,membrane-bounded organelle|GO:0005829,cytosol|GO:0044464,cell part|GO:0005623,cell|GO:0031988,membrane-bounded vesicle|GO:0044444,cytoplasmic part|GO:0005576,extracellular region|GO:0044424,intracellular part|GO:1903561,extracellular vesicle|GO:006501…	GO:0043169,cation binding|GO:0016780,phosphotransferase activity, for other substituted phosphate groups|GO:0016772,transferase activity, transferring phosphorus-containing groups|GO:0008897,holo-[acyl-carrier-protein] synthase activity|GO:0000287,magnesium ion binding|GO:0043167,ion binding|GO:0003824,catalytic activity|GO:0016740,transferase activity|GO:0005488,binding|GO:0005515,protein bindin…	hsa00770,Pantothenate and CoA biosynthesis			http://www.uniprot.org/uniprot/Q9NRN7	False
Q8WW32	1.55531429715	0.637206148923	Q8WW32	HMGB4	GO:0080090,regulation of primary metabolic process|GO:0019222,regulation of metabolic process|GO:0043933,macromolecular complex subunit organization|GO:0031326,regulation of cellular biosynthetic process|GO:0031323,regulation of cellular metabolic process|GO:0090304,nucleic acid metabolic process|GO:0044249,cellular biosynthetic process|GO:0034641,cellular nitrogen compound metabolic process|GO:0…	GO:0043231,intracellular membrane-bounded organelle|GO:0043232,intracellular non-membrane-bounded organelle|GO:0043227,membrane-bounded organelle|GO:0005634,nucleus|GO:0044464,cell part|GO:0005623,cell|GO:0005622,intracellular|GO:0043229,intracellular organelle|GO:0043228,non-membrane-bounded organelle|GO:0044424,intracellular part|GO:0005694,chromosome|GO:0043226,organelle	GO:0003676,nucleic acid binding|GO:0097159,organic cyclic compound binding|GO:0044877,macromolecular complex binding|GO:0005488,binding|GO:0005515,protein binding|GO:0003677,DNA binding|GO:0003682,chromatin binding|GO:1901363,heterocyclic compound binding				http://www.uniprot.org/uniprot/Q8WW32	False
Q9Y2Q3	1.70055565858	0.766006225712	Q9Y2Q3	GSTK1	GO:0030154,cell differentiation|GO:0034641,cellular nitrogen compound metabolic process|GO:0006807,nitrogen compound metabolic process|GO:0044699,single-organism process|GO:0044710,single-organism metabolic process|GO:0048869,cellular developmental process|GO:0071704,organic substance metabolic process|GO:0006749,glutathione metabolic process|GO:0030855,epithelial cell differentiation|GO:0032502,…	GO:0044464,cell part|GO:0031974,membrane-enclosed lumen|GO:0031975,envelope|GO:0042579,microbody|GO:0043229,intracellular organelle|GO:0043227,membrane-bounded organelle|GO:0043226,organelle|GO:0005737,cytoplasm|GO:0070062,extracellular exosome|GO:0005743,mitochondrial inner membrane|GO:0016020,membrane|GO:0005777,peroxisome|GO:0044444,cytoplasmic part|GO:0005739,mitochondrion|GO:0031988,membrane…	GO:0016491,oxidoreductase activity|GO:0004364,glutathione transferase activity|GO:0005515,protein binding|GO:0003824,catalytic activity|GO:0016209,antioxidant activity|GO:0016765,transferase activity, transferring alkyl or aryl (other than methyl) groups|GO:0016740,transferase activity|GO:0005488,binding|GO:0016667,oxidoreductase activity, acting on a sulfur group of donors|GO:0005102,receptor bi…	hsa00980,Metabolism of xenobiotics by cytochrome P450|hsa05204,Chemical carcinogenesis|hsa00982,Drug metabolism - cytochrome P450|hsa00480,Glutathione metabolism|hsa04146,Peroxisome			http://www.uniprot.org/uniprot/Q9Y2Q3	False
Q99961	1.81340129185	0.858698217801	Q99961	SH3GL1	GO:0023052,signaling|GO:0007165,signal transduction|GO:0007275,multicellular organism development|GO:0044699,single-organism process|GO:0007417,central nervous system development|GO:0051716,cellular response to stimulus|GO:0050789,regulation of biological process|GO:0065007,biological regulation|GO:0006810,transport|GO:0032502,developmental process|GO:0032501,multicellular organismal process|GO:0…	GO:0015629,actin cytoskeleton|GO:0043229,intracellular organelle|GO:0043228,non-membrane-bounded organelle|GO:0043227,membrane-bounded organelle|GO:0043226,organelle|GO:0030054,cell junction|GO:0010008,endosome membrane|GO:0005856,cytoskeleton|GO:0002102,podosome|GO:0031090,organelle membrane|GO:0098805,whole membrane|GO:0016020,membrane|GO:0044430,cytoskeletal part|GO:0031901,early endosome memb…	GO:0008289,lipid binding|GO:0019899,enzyme binding|GO:0051020,GTPase binding|GO:0019902,phosphatase binding|GO:0005488,binding|GO:0005515,protein binding|GO:0042802,identical protein binding|GO:0045296,cadherin binding|GO:0050839,cell adhesion molecule binding|GO:0031697,beta-1 adrenergic receptor binding|GO:0008022,protein C-terminus binding|GO:0031690,adrenergic receptor binding|GO:0017124,SH3 …	hsa04144,Endocytosis			http://www.uniprot.org/uniprot/Q99961	False
P61163	0.555127835486	-0.849108059668	P61163	ACTR1A	GO:0044839,cell cycle G2/M phase transition|GO:0000086,G2/M transition of mitotic cell cycle|GO:0002495,antigen processing and presentation of peptide antigen via MHC class II|GO:0044770,cell cycle phase transition|GO:0044772,mitotic cell cycle phase transition|GO:0022402,cell cycle process|GO:0048002,antigen processing and presentation of peptide antigen|GO:0071840,cellular component organizatio…	GO:0015629,actin cytoskeleton|GO:0043229,intracellular organelle|GO:0043228,non-membrane-bounded organelle|GO:0005815,microtubule organizing center|GO:0043227,membrane-bounded organelle|GO:0043226,organelle|GO:0005856,cytoskeleton|GO:0031982,vesicle|GO:0043209,myelin sheath|GO:0005813,centrosome|GO:0031988,membrane-bounded vesicle|GO:0044430,cytoskeletal part|GO:0005875,microtubule associated com…	GO:0043168,anion binding|GO:0005488,binding|GO:0030554,adenyl nucleotide binding|GO:0035639,purine ribonucleoside triphosphate binding|GO:0097367,carbohydrate derivative binding|GO:1901363,heterocyclic compound binding|GO:1901265,nucleoside phosphate binding|GO:0000166,nucleotide binding|GO:0036094,small molecule binding|GO:0032553,ribonucleotide binding|GO:0032559,adenyl ribonucleotide binding|G…				http://www.uniprot.org/uniprot/P61163	False
P07311	0.490664299807	-1.02719178856	P07311	ACYP1	GO:0009987,cellular process|GO:0044237,cellular metabolic process|GO:0006796,phosphate-containing compound metabolic process|GO:0008152,metabolic process|GO:0006793,phosphorus metabolic process	GO:0043230,extracellular organelle|GO:0031982,vesicle|GO:0044421,extracellular region part|GO:0043227,membrane-bounded organelle|GO:0031988,membrane-bounded vesicle|GO:0005576,extracellular region|GO:1903561,extracellular vesicle|GO:0065010,extracellular membrane-bounded organelle|GO:0043226,organelle|GO:0070062,extracellular exosome	GO:0016787,hydrolase activity|GO:0016818,hydrolase activity, acting on acid anhydrides, in phosphorus-containing anhydrides|GO:0016817,hydrolase activity, acting on acid anhydrides|GO:0003824,catalytic activity|GO:0003998,acylphosphatase activity	hsa00620,Pyruvate metabolism			http://www.uniprot.org/uniprot/P07311	False
P61353	0.636693323276	-0.651329459497	P61353	RPL27	GO:0008104,protein localization|GO:0061024,membrane organization|GO:1901362,organic cyclic compound biosynthetic process|GO:1901360,organic cyclic compound metabolic process|GO:1901361,organic cyclic compound catabolic process|GO:0070727,cellular macromolecule localization|GO:0043043,peptide biosynthetic process|GO:0044419,interspecies interaction between organisms|GO:0019058,viral life cycle|GO:…	GO:0015934,large ribosomal subunit|GO:0022625,cytosolic large ribosomal subunit|GO:0043229,intracellular organelle|GO:0043228,non-membrane-bounded organelle|GO:0022626,cytosolic ribosome|GO:0005924,cell-substrate adherens junction|GO:0005925,focal adhesion|GO:0043227,membrane-bounded organelle|GO:0043226,organelle|GO:0030054,cell junction|GO:0030055,cell-substrate junction|GO:0005737,cytoplasm|GO…	GO:0097159,organic cyclic compound binding|GO:0044822,poly(A) RNA binding|GO:0005198,structural molecule activity|GO:0003735,structural constituent of ribosome|GO:0003723,RNA binding|GO:0003676,nucleic acid binding|GO:1901363,heterocyclic compound binding|GO:0005488,binding	hsa03010,Ribosome			http://www.uniprot.org/uniprot/P61353	False
P25398	0.620311406135	-0.688935441809	P25398	RPS12	GO:0008104,protein localization|GO:0061024,membrane organization|GO:1901362,organic cyclic compound biosynthetic process|GO:1901360,organic cyclic compound metabolic process|GO:1901361,organic cyclic compound catabolic process|GO:0070727,cellular macromolecule localization|GO:0043043,peptide biosynthetic process|GO:0044419,interspecies interaction between organisms|GO:0019058,viral life cycle|GO:…	GO:0022626,cytosolic ribosome|GO:0015935,small ribosomal subunit|GO:0043229,intracellular organelle|GO:0043228,non-membrane-bounded organelle|GO:0043226,organelle|GO:0022627,cytosolic small ribosomal subunit|GO:0005737,cytoplasm|GO:0016020,membrane|GO:0030529,intracellular ribonucleoprotein complex|GO:0044391,ribosomal subunit|GO:0032991,macromolecular complex|GO:0005840,ribosome|GO:0043232,intra…	GO:0097159,organic cyclic compound binding|GO:0044822,poly(A) RNA binding|GO:0005198,structural molecule activity|GO:0003735,structural constituent of ribosome|GO:0003723,RNA binding|GO:0003676,nucleic acid binding|GO:1901363,heterocyclic compound binding|GO:0005488,binding	hsa03010,Ribosome			http://www.uniprot.org/uniprot/P25398	False
P08621	0.479246435484	-1.06116039336	P08621	SNRNP70	GO:0080090,regulation of primary metabolic process|GO:0019222,regulation of metabolic process|GO:0050685,positive regulation of mRNA processing|GO:0050684,regulation of mRNA processing|GO:0031325,positive regulation of cellular metabolic process|GO:0031323,regulation of cellular metabolic process|GO:0090304,nucleic acid metabolic process|GO:0034641,cellular nitrogen compound metabolic process|GO:…	GO:0031974,membrane-enclosed lumen|GO:0043229,intracellular organelle|GO:0043227,membrane-bounded organelle|GO:0043226,organelle|GO:0016607,nuclear speck|GO:0044446,intracellular organelle part|GO:0016604,nuclear body|GO:0031981,nuclear lumen|GO:0005634,nucleus|GO:0030529,intracellular ribonucleoprotein complex|GO:0005654,nucleoplasm|GO:0044451,nucleoplasm part|GO:0032991,macromolecular complex|G…	GO:0005515,protein binding|GO:0097159,organic cyclic compound binding|GO:0044822,poly(A) RNA binding|GO:0000166,nucleotide binding|GO:0036094,small molecule binding|GO:0003723,RNA binding|GO:0003676,nucleic acid binding|GO:1901363,heterocyclic compound binding|GO:1901265,nucleoside phosphate binding|GO:0005488,binding|GO:0030619,U1 snRNA binding|GO:1990446,U1 snRNP binding|GO:0070990,snRNP bindin…	hsa03040,Spliceosome			http://www.uniprot.org/uniprot/P08621	False
Q9H6L2	1.58792409048	0.667141947175	Q9H6L2	TMEM231	GO:0022607,cellular component assembly|GO:0030030,cell projection organization|GO:0030031,cell projection assembly|GO:0010927,cellular component assembly involved in morphogenesis|GO:0023052,signaling|GO:0007165,signal transduction|GO:0007166,cell surface receptor signaling pathway|GO:0009653,anatomical structure morphogenesis|GO:0050789,regulation of biological process|GO:0044699,single-organism…	GO:0098590,plasma membrane region|GO:0060170,ciliary membrane|GO:0071944,cell periphery|GO:0005929,cilium|GO:0043227,membrane-bounded organelle|GO:0043226,organelle|GO:0031224,intrinsic component of membrane|GO:0072372,primary cilium|GO:0031090,organelle membrane|GO:0016021,integral component of membrane|GO:0016020,membrane|GO:0031513,nonmotile primary cilium|GO:0044459,plasma membrane part|GO:00…	GO:0005488,binding|GO:0005515,protein binding				http://www.uniprot.org/uniprot/Q9H6L2	False
Q13148	1.87395375454	0.906085350586	Q13148	TARDBP	GO:0090087,regulation of peptide transport|GO:0032024,positive regulation of insulin secretion|GO:0044238,primary metabolic process|GO:0019220,regulation of phosphate metabolic process|GO:0080090,regulation of primary metabolic process|GO:0019222,regulation of metabolic process|GO:0051047,positive regulation of secretion|GO:0051049,regulation of transport|GO:0061024,membrane organization|GO:00081…	GO:0035061,interchromatin granule|GO:0031974,membrane-enclosed lumen|GO:0043229,intracellular organelle|GO:0043228,non-membrane-bounded organelle|GO:0000785,chromatin|GO:0000228,nuclear chromosome|GO:0043227,membrane-bounded organelle|GO:0043226,organelle|GO:0016607,nuclear speck|GO:0016604,nuclear body|GO:0031981,nuclear lumen|GO:0005634,nucleus|GO:0005654,nucleoplasm|GO:0044454,nuclear chromoso…	GO:0003705,transcription factor activity, RNA polymerase II distal enhancer sequence-specific binding|GO:0005488,binding|GO:0003676,nucleic acid binding|GO:0003677,DNA binding|GO:1901363,heterocyclic compound binding|GO:1901265,nucleoside phosphate binding|GO:0043566,structure-specific DNA binding|GO:0000166,nucleotide binding|GO:0003730,mRNA 3'-UTR binding|GO:0003690,double-stranded DNA binding|…				http://www.uniprot.org/uniprot/Q13148	False
Q15738	2.31867130495	1.2132983179	Q15738	NSDHL	GO:0032502,developmental process|GO:0051716,cellular response to stimulus|GO:0001890,placenta development|GO:0061458,reproductive system development|GO:0060711,labyrinthine layer development|GO:0060674,placenta blood vessel development|GO:0060716,labyrinthine layer blood vessel development|GO:1901615,organic hydroxy compound metabolic process|GO:0009790,embryo development|GO:0072359,circulatory s…	GO:0005811,lipid particle|GO:0005783,endoplasmic reticulum|GO:0005789,endoplasmic reticulum membrane|GO:0042175,nuclear outer membrane-endoplasmic reticulum membrane network|GO:0043229,intracellular organelle|GO:0043228,non-membrane-bounded organelle|GO:0043227,membrane-bounded organelle|GO:0043226,organelle|GO:0031224,intrinsic component of membrane|GO:0005737,cytoplasm|GO:0031090,organelle memb…	GO:0016229,steroid dehydrogenase activity|GO:0016614,oxidoreductase activity, acting on CH-OH group of donors|GO:0016616,oxidoreductase activity, acting on the CH-OH group of donors, NAD or NADP as acceptor|GO:0047012,sterol-4-alpha-carboxylate 3-dehydrogenase (decarboxylating) activity|GO:0033764,steroid dehydrogenase activity, acting on the CH-OH group of donors, NAD or NADP as acceptor|GO:0003…	hsa00100,Steroid biosynthesis|hsa01100,Metabolic pathways			http://www.uniprot.org/uniprot/Q15738	False
Q8NEY3	1.62918044273	0.704146400926	Q8NEY3	SPATA4		GO:0005737,cytoplasm|GO:0044464,cell part|GO:0005623,cell|GO:0005622,intracellular|GO:0044424,intracellular part	GO:0005488,binding|GO:0005515,protein binding				http://www.uniprot.org/uniprot/Q8NEY3	False
Q96KW9	0.64915682031	-0.623361054947	Q96KW9	SPACA7	GO:0030155,regulation of cell adhesion|GO:0019953,sexual reproduction|GO:0044248,cellular catabolic process|GO:0044036,cell wall macromolecule metabolic process|GO:0007162,negative regulation of cell adhesion|GO:0042742,defense response to bacterium|GO:0050829,defense response to Gram-negative bacterium|GO:0050789,regulation of biological process|GO:0044699,single-organism process|GO:0000003,repr…	GO:0005737,cytoplasm|GO:0031982,vesicle|GO:0016023,cytoplasmic, membrane-bounded vesicle|GO:0030141,secretory granule|GO:0044464,cell part|GO:0044444,cytoplasmic part|GO:0005623,cell|GO:0031988,membrane-bounded vesicle|GO:0097223,sperm part|GO:0043229,intracellular organelle|GO:0005576,extracellular region|GO:0001669,acrosomal vesicle|GO:0012505,endomembrane system|GO:0031410,cytoplasmic vesicle|…	GO:0016787,hydrolase activity|GO:0003824,catalytic activity|GO:0016798,hydrolase activity, acting on glycosyl bonds|GO:0003796,lysozyme activity|GO:0004553,hydrolase activity, hydrolyzing O-glycosyl compounds				http://www.uniprot.org/uniprot/Q96KW9	False
P30626	0.388305948135	-1.36473428803	P30626	SRI	GO:0035774,positive regulation of insulin secretion involved in cellular response to glucose stimulus|GO:0032024,positive regulation of insulin secretion|GO:0051169,nuclear transport|GO:0044238,primary metabolic process|GO:0032388,positive regulation of intracellular transport|GO:1903779,regulation of cardiac conduction|GO:0035773,insulin secretion involved in cellular response to glucose stimulu…	GO:0042995,cell projection|GO:0005783,endoplasmic reticulum|GO:0044421,extracellular region part|GO:0044424,intracellular part|GO:0043679,axon terminus|GO:0043232,intracellular non-membrane-bounded organelle|GO:0031974,membrane-enclosed lumen|GO:0005789,endoplasmic reticulum membrane|GO:0030016,myofibril|GO:0030017,sarcomere|GO:0043229,intracellular organelle|GO:0043228,non-membrane-bounded organ…	GO:0004175,endopeptidase activity|GO:0019899,enzyme binding|GO:0005488,binding|GO:0044325,ion channel binding|GO:0098772,molecular function regulator|GO:0008233,peptidase activity|GO:0070491,repressing transcription factor binding|GO:0043169,cation binding|GO:0043167,ion binding|GO:0004197,cysteine-type endopeptidase activity|GO:0005509,calcium ion binding|GO:0002020,protease binding|GO:0016247,c…				http://www.uniprot.org/uniprot/P30626	False
P58005	1.73010205188	0.790857139249	P58005	SESN3	GO:0042221,response to chemical|GO:0050896,response to stimulus|GO:0048583,regulation of response to stimulus|GO:0000302,response to reactive oxygen species|GO:0042592,homeostatic process|GO:0042593,glucose homeostasis|GO:0023052,signaling|GO:0007165,signal transduction|GO:0023051,regulation of signaling|GO:0032868,response to insulin|GO:0035556,intracellular signal transduction|GO:0010646,regula…	GO:0043231,intracellular membrane-bounded organelle|GO:0005634,nucleus|GO:0044464,cell part|GO:0005623,cell|GO:0005622,intracellular|GO:0043229,intracellular organelle|GO:0044424,intracellular part|GO:0043227,membrane-bounded organelle|GO:0043226,organelle|GO:0061700,GATOR2 complex|GO:0043234,protein complex|GO:0031932,TORC2 complex|GO:0035859,Seh1-associated complex|GO:0005737,cytoplasm|GO:00329…	GO:0003824,catalytic activity|GO:0016491,oxidoreductase activity	hsa04211,Longevity regulating pathway|hsa04115,p53 signaling pathway			http://www.uniprot.org/uniprot/P58005	False
P60510	0.618251116121	-0.693735155791	P60510	PPP4C	GO:0042221,response to chemical|GO:0044238,primary metabolic process|GO:0080090,regulation of primary metabolic process|GO:0019222,regulation of metabolic process|GO:0016311,dephosphorylation|GO:0050896,response to stimulus|GO:0038061,NIK/NF-kappaB signaling|GO:0048583,regulation of response to stimulus|GO:0006139,nucleobase-containing compound metabolic process|GO:0090304,nucleic acid metabolic …	GO:1903293,phosphatase complex|GO:0031974,membrane-enclosed lumen|GO:0043229,intracellular organelle|GO:0043228,non-membrane-bounded organelle|GO:0030289,protein phosphatase 4 complex|GO:0043227,membrane-bounded organelle|GO:0043226,organelle|GO:0005856,cytoskeleton|GO:0031981,nuclear lumen|GO:0005634,nucleus|GO:0016020,membrane|GO:0005815,microtubule organizing center|GO:0005654,nucleoplasm|GO:0…	GO:0016791,phosphatase activity|GO:0042578,phosphoric ester hydrolase activity|GO:0060089,molecular transducer activity|GO:0044877,macromolecular complex binding|GO:0005488,binding|GO:0004871,signal transducer activity|GO:0043169,cation binding|GO:0005057,signal transducer activity, downstream of receptor|GO:0043167,ion binding|GO:0004674,protein serine/threonine kinase activity|GO:0016740,transf…	hsa04922,Glucagon signaling pathway			http://www.uniprot.org/uniprot/P60510	False
P84103	0.166234915444	-2.58870466195	P84103	SRSF3	GO:0015931,nucleobase-containing compound transport|GO:0051169,nuclear transport|GO:0051168,nuclear export|GO:0032774,RNA biosynthetic process|GO:0051649,establishment of localization in cell|GO:0050657,nucleic acid transport|GO:0090304,nucleic acid metabolic process|GO:0044249,cellular biosynthetic process|GO:0034641,cellular nitrogen compound metabolic process|GO:0006807,nitrogen compound metab…	GO:0031974,membrane-enclosed lumen|GO:0043229,intracellular organelle|GO:0043227,membrane-bounded organelle|GO:0043226,organelle|GO:0016607,nuclear speck|GO:0016604,nuclear body|GO:0031981,nuclear lumen|GO:0005634,nucleus|GO:0005654,nucleoplasm|GO:0044451,nucleoplasm part|GO:0005737,cytoplasm|GO:0043231,intracellular membrane-bounded organelle|GO:0043233,organelle lumen|GO:0044464,cell part|GO:00…	GO:0005515,protein binding|GO:0097159,organic cyclic compound binding|GO:0044822,poly(A) RNA binding|GO:0019899,enzyme binding|GO:0000166,nucleotide binding|GO:0036094,small molecule binding|GO:0043274,phospholipase binding|GO:0003723,RNA binding|GO:0003676,nucleic acid binding|GO:1901363,heterocyclic compound binding|GO:1901265,nucleoside phosphate binding|GO:0005488,binding|GO:1990825,sequence-…	hsa05168,Herpes simplex infection|hsa03040,Spliceosome			http://www.uniprot.org/uniprot/P84103	False
P61225	2.94641454773	1.55896042558	P61225	RAP2B	GO:0019220,regulation of phosphate metabolic process|GO:0080090,regulation of primary metabolic process|GO:0019222,regulation of metabolic process|GO:0007596,blood coagulation|GO:0048468,cell development|GO:0007165,signal transduction|GO:0007599,hemostasis|GO:0061028,establishment of endothelial barrier|GO:0071840,cellular component organization or biogenesis|GO:0051716,cellular response to stimu…	GO:0098588,bounding membrane of organelle|GO:0055038,recycling endosome membrane|GO:0055037,recycling endosome|GO:0043229,intracellular organelle|GO:0071944,cell periphery|GO:0031988,membrane-bounded vesicle|GO:0043227,membrane-bounded organelle|GO:0005923,bicellular tight junction|GO:0030054,cell junction|GO:0010008,endosome membrane|GO:0005737,cytoplasm|GO:0031982,vesicle|GO:0098805,whole membr…	GO:0035639,purine ribonucleoside triphosphate binding|GO:0005488,binding|GO:0000166,nucleotide binding|GO:1901363,heterocyclic compound binding|GO:1901265,nucleoside phosphate binding|GO:0001882,nucleoside binding|GO:0043168,anion binding|GO:0043167,ion binding|GO:0032561,guanyl ribonucleotide binding|GO:0001883,purine nucleoside binding|GO:0032549,ribonucleoside binding|GO:0017076,purine nucleot…				http://www.uniprot.org/uniprot/P61225	False
Q9H9S3	1.59938044965	0.677513158041	Q9H9S3	SEC61A2	GO:0008104,protein localization|GO:0042590,antigen processing and presentation of exogenous peptide antigen via MHC class I|GO:0023052,signaling|GO:0007165,signal transduction|GO:0070887,cellular response to chemical stimulus|GO:0042221,response to chemical|GO:0048002,antigen processing and presentation of peptide antigen|GO:0050789,regulation of biological process|GO:0044699,single-organism proc…	GO:0005783,endoplasmic reticulum|GO:0005789,endoplasmic reticulum membrane|GO:0042175,nuclear outer membrane-endoplasmic reticulum membrane network|GO:0043229,intracellular organelle|GO:0043227,membrane-bounded organelle|GO:0043226,organelle|GO:0031224,intrinsic component of membrane|GO:0005737,cytoplasm|GO:0031090,organelle membrane|GO:0016021,integral component of membrane|GO:0016020,membrane|G…	GO:0043021,ribonucleoprotein complex binding|GO:0043022,ribosome binding|GO:0044877,macromolecular complex binding|GO:0005488,binding	hsa04141,Protein processing in endoplasmic reticulum|hsa05110,Vibrio cholerae infection|hsa04145,Phagosome|hsa03060,Protein export			http://www.uniprot.org/uniprot/Q9H9S3	False
Q5JUQ0	1.5922655283	0.671080941672	Q5JUQ0	FAM78A							http://www.uniprot.org/uniprot/Q5JUQ0	False
P05166	1.67972523554	0.748225260538	P05166	PCCB	GO:0034440,lipid oxidation|GO:0006631,fatty acid metabolic process|GO:0006635,fatty acid beta-oxidation|GO:0019752,carboxylic acid metabolic process|GO:0044248,cellular catabolic process|GO:0009062,fatty acid catabolic process|GO:0034641,cellular nitrogen compound metabolic process|GO:0006807,nitrogen compound metabolic process|GO:0044281,small molecule metabolic process|GO:0044282,small molecule…	GO:0005737,cytoplasm|GO:0043231,intracellular membrane-bounded organelle|GO:0043233,organelle lumen|GO:0005829,cytosol|GO:0044464,cell part|GO:0044444,cytoplasmic part|GO:0031974,membrane-enclosed lumen|GO:0005622,intracellular|GO:0044446,intracellular organelle part|GO:0070013,intracellular organelle lumen|GO:0043229,intracellular organelle|GO:0005739,mitochondrion|GO:0044429,mitochondrial part|…	GO:0035639,purine ribonucleoside triphosphate binding|GO:0016885,ligase activity, forming carbon-carbon bonds|GO:0005488,binding|GO:0043167,ion binding|GO:1901363,heterocyclic compound binding|GO:1901265,nucleoside phosphate binding|GO:0001882,nucleoside binding|GO:0043168,anion binding|GO:0004658,propionyl-CoA carboxylase activity|GO:0000166,nucleotide binding|GO:0001883,purine nucleoside bindin…	hsa01200,Carbon metabolism|hsa00280,Valine, leucine and isoleucine degradation|hsa00630,Glyoxylate and dicarboxylate metabolism|hsa00640,Propanoate metabolism|hsa01100,Metabolic pathways			http://www.uniprot.org/uniprot/P05166	False
Q9UI14	1.67334209412	0.742732416708	Q9UI14	RABAC1		GO:0008021,synaptic vesicle|GO:0043229,intracellular organelle|GO:0071944,cell periphery|GO:0045202,synapse|GO:0043227,membrane-bounded organelle|GO:0043226,organelle|GO:0031224,intrinsic component of membrane|GO:0005737,cytoplasm|GO:0031982,vesicle|GO:0016023,cytoplasmic, membrane-bounded vesicle|GO:0031410,cytoplasmic vesicle|GO:0016021,integral component of membrane|GO:0016020,membrane|GO:0031…	GO:0008022,protein C-terminus binding|GO:0070064,proline-rich region binding|GO:0005488,binding|GO:0005515,protein binding|GO:0042802,identical protein binding				http://www.uniprot.org/uniprot/Q9UI14	False
Q13835	0.343727877987	-1.54066122891	Q13835	PKP1	GO:0032502,developmental process|GO:0022607,cellular component assembly|GO:0016337,single organismal cell-cell adhesion|GO:0006921,cellular component disassembly involved in execution phase of apoptosis|GO:0097194,execution phase of apoptosis|GO:0032501,multicellular organismal process|GO:0023052,signaling|GO:0007165,signal transduction|GO:0008219,cell death|GO:0007275,multicellular organism deve…	GO:0031974,membrane-enclosed lumen|GO:0043229,intracellular organelle|GO:0043228,non-membrane-bounded organelle|GO:0043227,membrane-bounded organelle|GO:0043226,organelle|GO:0030054,cell junction|GO:0005856,cytoskeleton|GO:0045111,intermediate filament cytoskeleton|GO:0070062,extracellular exosome|GO:0031981,nuclear lumen|GO:0005634,nucleus|GO:0016020,membrane|GO:0031988,membrane-bounded vesicle|…	GO:0019215,intermediate filament binding|GO:0005515,protein binding|GO:0005198,structural molecule activity|GO:0060089,molecular transducer activity|GO:0044877,macromolecular complex binding|GO:0005488,binding|GO:0004871,signal transducer activity|GO:0032403,protein complex binding|GO:0005521,lamin binding|GO:0030280,structural constituent of epidermis				http://www.uniprot.org/uniprot/Q13835	False
P15531	0.454621273844	-1.13726289874	P15531	NME1	GO:0046129,purine ribonucleoside biosynthetic process|GO:0009218,pyrimidine ribonucleotide metabolic process|GO:0009165,nucleotide biosynthetic process|GO:0009163,nucleoside biosynthetic process|GO:0046134,pyrimidine nucleoside biosynthetic process|GO:1901362,organic cyclic compound biosynthetic process|GO:0046131,pyrimidine ribonucleoside metabolic process|GO:0046132,pyrimidine ribonucleoside bi…	GO:0098590,plasma membrane region|GO:0044421,extracellular region part|GO:0043229,intracellular organelle|GO:0071944,cell periphery|GO:0043227,membrane-bounded organelle|GO:0043226,organelle|GO:0005737,cytoplasm|GO:0001726,ruffle|GO:0042995,cell projection|GO:0031982,vesicle|GO:0005634,nucleus|GO:0016020,membrane|GO:0031988,membrane-bounded vesicle|GO:0044459,plasma membrane part|GO:0031256,leadi…	GO:0019205,nucleobase-containing compound kinase activity|GO:0035639,purine ribonucleoside triphosphate binding|GO:0044877,macromolecular complex binding|GO:0005488,binding|GO:0003676,nucleic acid binding|GO:0043167,ion binding|GO:1901363,heterocyclic compound binding|GO:0001883,purine nucleoside binding|GO:0001882,nucleoside binding|GO:0043168,anion binding|GO:0043169,cation binding|GO:0019001,g…	hsa01100,Metabolic pathways|hsa00240,Pyrimidine metabolism|hsa00230,Purine metabolism			http://www.uniprot.org/uniprot/P15531	False
Q9GZY8	0.495123077957	-1.01414089922	Q9GZY8	MFF	GO:2001235,positive regulation of apoptotic signaling pathway|GO:0008104,protein localization|GO:0032388,positive regulation of intracellular transport|GO:2001233,regulation of apoptotic signaling pathway|GO:0051049,regulation of transport|GO:0032386,regulation of intracellular transport|GO:0048584,positive regulation of response to stimulus|GO:0048583,regulation of response to stimulus|GO:006102…	GO:0008021,synaptic vesicle|GO:0098573,intrinsic component of mitochondrial membrane|GO:0031975,envelope|GO:0042579,microbody|GO:0043229,intracellular organelle|GO:0031301,integral component of organelle membrane|GO:0045202,synapse|GO:0032592,integral component of mitochondrial membrane|GO:0043227,membrane-bounded organelle|GO:0043226,organelle|GO:0030054,cell junction|GO:0005737,cytoplasm|GO:003…	GO:0005488,binding|GO:0005515,protein binding|GO:0046983,protein dimerization activity|GO:0042802,identical protein binding|GO:0042803,protein homodimerization activity				http://www.uniprot.org/uniprot/Q9GZY8	False
P30479	0.393765888745	-1.3445899564	P30479	HLA-B	GO:0019221,cytokine-mediated signaling pathway|GO:0048583,regulation of response to stimulus|GO:0042590,antigen processing and presentation of exogenous peptide antigen via MHC class I|GO:0023052,signaling|GO:0007165,signal transduction|GO:0007166,cell surface receptor signaling pathway|GO:0042221,response to chemical|GO:0048002,antigen processing and presentation of peptide antigen|GO:0070887,ce…	GO:0005783,endoplasmic reticulum|GO:0098576,lumenal side of membrane|GO:0005886,plasma membrane|GO:0005789,endoplasmic reticulum membrane|GO:0030139,endocytic vesicle|GO:0042175,nuclear outer membrane-endoplasmic reticulum membrane network|GO:0043229,intracellular organelle|GO:0030176,integral component of endoplasmic reticulum membrane|GO:0031301,integral component of organelle membrane|GO:00313…	GO:0042277,peptide binding|GO:0042605,peptide antigen binding|GO:0033218,amide binding|GO:0005488,binding|GO:0003823,antigen binding				http://www.uniprot.org/uniprot/P30479	False
Q7Z4H3	0.48229426152	-1.0520144503	Q7Z4H3	HDDC2		GO:0043231,intracellular membrane-bounded organelle|GO:0005737,cytoplasm|GO:0005622,intracellular|GO:0043230,extracellular organelle|GO:0031982,vesicle|GO:0044421,extracellular region part|GO:0043227,membrane-bounded organelle|GO:0044464,cell part|GO:0044444,cytoplasmic part|GO:0005739,mitochondrion|GO:0031988,membrane-bounded vesicle|GO:0043229,intracellular organelle|GO:0005576,extracellular re…	GO:0005488,binding|GO:0005515,protein binding				http://www.uniprot.org/uniprot/Q7Z4H3	False
O95989	0.538423772445	-0.893185985772	O95989	NUDT3	GO:0046434,organophosphate catabolic process|GO:0044237,cellular metabolic process|GO:0046174,polyol catabolic process|GO:0019751,polyol metabolic process|GO:1901615,organic hydroxy compound metabolic process|GO:0009166,nucleotide catabolic process|GO:0034641,cellular nitrogen compound metabolic process|GO:0006807,nitrogen compound metabolic process|GO:0023052,signaling|GO:0043647,inositol phosph…	GO:0005737,cytoplasm|GO:0005622,intracellular|GO:0043230,extracellular organelle|GO:0031982,vesicle|GO:0044421,extracellular region part|GO:0043227,membrane-bounded organelle|GO:0005829,cytosol|GO:0044464,cell part|GO:0005623,cell|GO:0031988,membrane-bounded vesicle|GO:0044444,cytoplasmic part|GO:0005576,extracellular region|GO:0044424,intracellular part|GO:1903561,extracellular vesicle|GO:006501…	GO:0016787,hydrolase activity|GO:0016818,hydrolase activity, acting on acid anhydrides, in phosphorus-containing anhydrides|GO:0000287,magnesium ion binding|GO:0016817,hydrolase activity, acting on acid anhydrides|GO:0052848,inositol-3,5-bisdiphosphate-2,3,4,6-tetrakisphosphate 5-diphosphatase activity|GO:0003824,catalytic activity|GO:0052845,inositol-5-diphosphate-1,2,3,4,6-pentakisphosphate dip…				http://www.uniprot.org/uniprot/O95989	False
Q8WVC6	1.67004145529	0.739883915034	Q8WVC6	DCAKD	GO:0055086,nucleobase-containing small molecule metabolic process|GO:0015936,coenzyme A metabolic process|GO:0015937,coenzyme A biosynthetic process|GO:0006732,coenzyme metabolic process|GO:0016310,phosphorylation|GO:0044249,cellular biosynthetic process|GO:0034641,cellular nitrogen compound metabolic process|GO:0009165,nucleotide biosynthetic process|GO:0009108,coenzyme biosynthetic process|GO:0…	GO:0005737,cytoplasm|GO:0043231,intracellular membrane-bounded organelle|GO:0016020,membrane|GO:0044464,cell part|GO:0044444,cytoplasmic part|GO:0005739,mitochondrion|GO:0005622,intracellular|GO:0043229,intracellular organelle|GO:0005623,cell|GO:0044424,intracellular part|GO:0043227,membrane-bounded organelle|GO:0043226,organelle	GO:0035639,purine ribonucleoside triphosphate binding|GO:0005488,binding|GO:0000166,nucleotide binding|GO:1901363,heterocyclic compound binding|GO:1901265,nucleoside phosphate binding|GO:0001882,nucleoside binding|GO:0043168,anion binding|GO:0043167,ion binding|GO:0016740,transferase activity|GO:0001883,purine nucleoside binding|GO:0032549,ribonucleoside binding|GO:0017076,purine nucleotide bindi…				http://www.uniprot.org/uniprot/Q8WVC6	False
P09496	0.666776335796	-0.584725191576	P09496	CLTA	GO:0008104,protein localization|GO:0048585,negative regulation of response to stimulus|GO:0048583,regulation of response to stimulus|GO:0061024,membrane organization|GO:0007165,signal transduction|GO:0007166,cell surface receptor signaling pathway|GO:0007167,enzyme linked receptor protein signaling pathway|GO:0007169,transmembrane receptor protein tyrosine kinase signaling pathway|GO:0071840,cell…	GO:0030139,endocytic vesicle|GO:0031984,organelle subcompartment|GO:0043229,intracellular organelle|GO:0071944,cell periphery|GO:0030117,membrane coat|GO:0005905,clathrin-coated pit|GO:0012510,trans-Golgi network transport vesicle membrane|GO:0030130,clathrin coat of trans-Golgi network vesicle|GO:0030133,transport vesicle|GO:0030132,clathrin coat of coated pit|GO:0030135,coated vesicle|GO:004322…	GO:0042277,peptide binding|GO:0033218,amide binding|GO:0032050,clathrin heavy chain binding|GO:0005198,structural molecule activity|GO:0030276,clathrin binding|GO:0005488,binding|GO:0005515,protein binding|GO:0019899,enzyme binding|GO:0051020,GTPase binding|GO:0044877,macromolecular complex binding|GO:0032403,protein complex binding	hsa04961,Endocrine and other factor-regulated calcium reabsorption|hsa05100,Bacterial invasion of epithelial cells|hsa04721,Synaptic vesicle cycle|hsa04142,Lysosome|hsa04144,Endocytosis|hsa05016,Huntington's disease			http://www.uniprot.org/uniprot/P09496	False
Q9BRQ4	1.82635205577	0.868964892462	Q9BRQ4	C11orf70		GO:0005737,cytoplasm|GO:0031514,motile cilium|GO:0044464,cell part|GO:0005623,cell|GO:0005622,intracellular|GO:0005929,cilium|GO:0044424,intracellular part|GO:0043226,organelle					http://www.uniprot.org/uniprot/Q9BRQ4	False
Q86XQ3	1.70835984839	0.772611895806	Q86XQ3	CATSPER3	GO:0042391,regulation of membrane potential|GO:0051234,establishment of localization|GO:0048232,male gamete generation|GO:0051049,regulation of transport|GO:0030154,cell differentiation|GO:0048468,cell development|GO:0048469,cell maturation|GO:0006928,movement of cell or subcellular component|GO:0001508,action potential|GO:0051899,membrane depolarization|GO:0051674,localization of cell|GO:0007276…	GO:0005783,endoplasmic reticulum|GO:0034704,calcium channel complex|GO:0005891,voltage-gated calcium channel complex|GO:0001669,acrosomal vesicle|GO:0034703,cation channel complex|GO:0005929,cilium|GO:0043227,membrane-bounded organelle|GO:0043226,organelle|GO:0031224,intrinsic component of membrane|GO:0005737,cytoplasm|GO:0036128,CatSper complex|GO:0031982,vesicle|GO:0016023,cytoplasmic, membrane…	GO:0005261,cation channel activity|GO:0005262,calcium channel activity|GO:0005227,calcium activated cation channel activity|GO:0015085,calcium ion transmembrane transporter activity|GO:0072509,divalent inorganic cation transmembrane transporter activity|GO:0022843,voltage-gated cation channel activity|GO:0022803,passive transmembrane transporter activity|GO:0046873,metal ion transmembrane transpo…				http://www.uniprot.org/uniprot/Q86XQ3	False
P53680	4.07535354503	2.02692522144	P53680	AP2S1	GO:0008104,protein localization|GO:0050688,regulation of defense response to virus|GO:0051049,regulation of transport|GO:0048585,negative regulation of response to stimulus|GO:0006901,vesicle coating|GO:0006900,membrane budding|GO:0061024,membrane organization|GO:0048268,clathrin coat assembly|GO:0007165,signal transduction|GO:0007166,cell surface receptor signaling pathway|GO:0007167,enzyme link…	GO:0030139,endocytic vesicle|GO:0043229,intracellular organelle|GO:0071944,cell periphery|GO:0030117,membrane coat|GO:0005905,clathrin-coated pit|GO:0030131,clathrin adaptor complex|GO:0030119,AP-type membrane coat adaptor complex|GO:0030132,clathrin coat of coated pit|GO:0030135,coated vesicle|GO:0043226,organelle|GO:0030136,clathrin-coated vesicle|GO:0030665,clathrin-coated vesicle membrane|GO:…	GO:0008565,protein transporter activity|GO:0030674,protein binding, bridging|GO:0022892,substrate-specific transporter activity|GO:0005215,transporter activity|GO:0098748,endocytic adaptor activity|GO:0005488,binding|GO:0005515,protein binding|GO:0030276,clathrin binding|GO:0035615,clathrin adaptor activity|GO:0060090,binding, bridging|GO:0015197,peptide transporter activity	hsa04721,Synaptic vesicle cycle|hsa05016,Huntington's disease|hsa04961,Endocrine and other factor-regulated calcium reabsorption|hsa04144,Endocytosis			http://www.uniprot.org/uniprot/P53680	False
O43488	1.61988725619	0.695893405335	O43488	AKR7A2	GO:0016137,glycoside metabolic process|GO:0006805,xenobiotic metabolic process|GO:0009410,response to xenobiotic stimulus|GO:0006807,nitrogen compound metabolic process|GO:0044281,small molecule metabolic process|GO:0070887,cellular response to chemical stimulus|GO:0030647,aminoglycoside antibiotic metabolic process|GO:0044699,single-organism process|GO:0051716,cellular response to stimulus|GO:00…	GO:0043229,intracellular organelle|GO:0043227,membrane-bounded organelle|GO:0043226,organelle|GO:0005737,cytoplasm|GO:0031982,vesicle|GO:0005739,mitochondrion|GO:0031988,membrane-bounded vesicle|GO:0005794,Golgi apparatus|GO:0012505,endomembrane system|GO:1903561,extracellular vesicle|GO:0070062,extracellular exosome|GO:0043230,extracellular organelle|GO:0043231,intracellular membrane-bounded org…	GO:0004033,aldo-keto reductase (NADP) activity|GO:0004032,alditol:NADP+ 1-oxidoreductase activity|GO:0019118,phenanthrene-epoxide hydrolase activity|GO:0019119,phenanthrene-9,10-epoxide hydrolase activity|GO:0016614,oxidoreductase activity, acting on CH-OH group of donors|GO:0016616,oxidoreductase activity, acting on the CH-OH group of donors, NAD or NADP as acceptor|GO:0008106,alcohol dehydrogen…	hsa00980,Metabolism of xenobiotics by cytochrome P450			http://www.uniprot.org/uniprot/O43488	False
P62857	0.556462384813	-0.845643925879	P62857	RPS28	GO:0051169,nuclear transport|GO:0051168,nuclear export|GO:0061024,membrane organization|GO:0008104,protein localization|GO:1901362,organic cyclic compound biosynthetic process|GO:1901360,organic cyclic compound metabolic process|GO:1901361,organic cyclic compound catabolic process|GO:0070727,cellular macromolecule localization|GO:0043043,peptide biosynthetic process|GO:0044419,interspecies intera…	GO:0022626,cytosolic ribosome|GO:0022627,cytosolic small ribosomal subunit|GO:0043229,intracellular organelle|GO:0043228,non-membrane-bounded organelle|GO:0030529,intracellular ribonucleoprotein complex|GO:0043227,membrane-bounded organelle|GO:0043226,organelle|GO:0015935,small ribosomal subunit|GO:0005737,cytoplasm|GO:0031982,vesicle|GO:0031988,membrane-bounded vesicle|GO:0005576,extracellular r…	GO:0005515,protein binding|GO:0097159,organic cyclic compound binding|GO:0044822,poly(A) RNA binding|GO:0005198,structural molecule activity|GO:0003735,structural constituent of ribosome|GO:0003723,RNA binding|GO:0003676,nucleic acid binding|GO:1901363,heterocyclic compound binding|GO:0005488,binding	hsa03010,Ribosome			http://www.uniprot.org/uniprot/P62857	False
Q9Y2R9	1.61901451638	0.695115921166	Q9Y2R9	MRPS7	GO:0022607,cellular component assembly|GO:0043933,macromolecular complex subunit organization|GO:0043043,peptide biosynthetic process|GO:0000028,ribosomal small subunit assembly|GO:0044249,cellular biosynthetic process|GO:0034641,cellular nitrogen compound metabolic process|GO:0006807,nitrogen compound metabolic process|GO:0034645,cellular macromolecule biosynthetic process|GO:0034622,cellular ma…	GO:0015935,small ribosomal subunit|GO:0044464,cell part|GO:0031974,membrane-enclosed lumen|GO:0031975,envelope|GO:0043229,intracellular organelle|GO:0043228,non-membrane-bounded organelle|GO:0043227,membrane-bounded organelle|GO:0043226,organelle|GO:0005737,cytoplasm|GO:0031090,organelle membrane|GO:0070013,intracellular organelle lumen|GO:0016020,membrane|GO:0044444,cytoplasmic part|GO:0005739,m…	GO:0005488,binding|GO:0097159,organic cyclic compound binding|GO:0044822,poly(A) RNA binding|GO:0019843,rRNA binding|GO:0003735,structural constituent of ribosome|GO:0003723,RNA binding|GO:0003676,nucleic acid binding|GO:0005198,structural molecule activity|GO:1901363,heterocyclic compound binding|GO:0003729,mRNA binding	hsa03010,Ribosome			http://www.uniprot.org/uniprot/Q9Y2R9	False
O15260	1.99584799446	0.997001847935	O15260	SURF4	GO:0008104,protein localization|GO:0033043,regulation of organelle organization|GO:0051128,regulation of cellular component organization|GO:0051641,cellular localization|GO:0050789,regulation of biological process|GO:0044699,single-organism process|GO:0070727,cellular macromolecule localization|GO:0071840,cellular component organization or biogenesis|GO:0010256,endomembrane system organization|GO…	GO:0005783,endoplasmic reticulum|GO:0033116,endoplasmic reticulum-Golgi intermediate compartment membrane|GO:0005789,endoplasmic reticulum membrane|GO:0042175,nuclear outer membrane-endoplasmic reticulum membrane network|GO:0043229,intracellular organelle|GO:0005622,intracellular|GO:0043227,membrane-bounded organelle|GO:0043226,organelle|GO:0031224,intrinsic component of membrane|GO:0005737,cytop…	GO:0005488,binding|GO:0005515,protein binding				http://www.uniprot.org/uniprot/O15260	False
Q8NHG7	0.57175573788	-0.806529155948	Q8NHG7	SVIP	GO:0033157,regulation of intracellular protein transport|GO:1903061,positive regulation of protein lipidation|GO:0008104,protein localization|GO:0080090,regulation of primary metabolic process|GO:0032434,regulation of proteasomal ubiquitin-dependent protein catabolic process|GO:0032435,negative regulation of proteasomal ubiquitin-dependent protein catabolic process|GO:0051049,regulation of transp…	GO:0005783,endoplasmic reticulum|GO:0005789,endoplasmic reticulum membrane|GO:0042175,nuclear outer membrane-endoplasmic reticulum membrane network|GO:0043229,intracellular organelle|GO:0071944,cell periphery|GO:0005623,cell|GO:0000153,cytoplasmic ubiquitin ligase complex|GO:0043227,membrane-bounded organelle|GO:0043226,organelle|GO:0031224,intrinsic component of membrane|GO:0031225,anchored comp…	GO:0051117,ATPase binding|GO:0019899,enzyme binding|GO:0005488,binding|GO:0005515,protein binding|GO:0043621,protein self-association	hsa04141,Protein processing in endoplasmic reticulum			http://www.uniprot.org/uniprot/Q8NHG7	False
P41236	0.489171027325	-1.03158913659	P41236	PPP1R2	GO:0009892,negative regulation of metabolic process|GO:0080090,regulation of primary metabolic process|GO:0019222,regulation of metabolic process|GO:0016311,dephosphorylation|GO:0010921,regulation of phosphatase activity|GO:0031323,regulation of cellular metabolic process|GO:0044092,negative regulation of molecular function|GO:0065007,biological regulation|GO:0023052,signaling|GO:0007165,signal t…	GO:1903293,phosphatase complex|GO:0031974,membrane-enclosed lumen|GO:0043229,intracellular organelle|GO:0043227,membrane-bounded organelle|GO:0043226,organelle|GO:0005737,cytoplasm|GO:0031981,nuclear lumen|GO:0005634,nucleus|GO:0000164,protein phosphatase type 1 complex|GO:0005654,nucleoplasm|GO:0008287,protein serine/threonine phosphatase complex|GO:1902494,catalytic complex|GO:0043234,protein c…	GO:0019212,phosphatase inhibitor activity|GO:0019888,protein phosphatase regulator activity|GO:0019208,phosphatase regulator activity|GO:0004864,protein phosphatase inhibitor activity|GO:0004865,protein serine/threonine phosphatase inhibitor activity|GO:0005515,protein binding|GO:0004857,enzyme inhibitor activity|GO:0098772,molecular function regulator|GO:0030234,enzyme regulator activity|GO:0005…				http://www.uniprot.org/uniprot/P41236	False
E9PAV3	0.312859137622	-1.67641485369	E9PAV3	NACA	GO:0080090,regulation of primary metabolic process|GO:0019222,regulation of metabolic process|GO:0031326,regulation of cellular biosynthetic process|GO:0031323,regulation of cellular metabolic process|GO:0090304,nucleic acid metabolic process|GO:0044249,cellular biosynthetic process|GO:0034641,cellular nitrogen compound metabolic process|GO:0006807,nitrogen compound metabolic process|GO:0034645,c…	GO:0005737,cytoplasm|GO:0043231,intracellular membrane-bounded organelle|GO:0005634,nucleus|GO:0044464,cell part|GO:0005623,cell|GO:0005622,intracellular|GO:0043229,intracellular organelle|GO:0044424,intracellular part|GO:0043227,membrane-bounded organelle|GO:0043226,organelle|GO:0043234,protein complex|GO:0005854,nascent polypeptide-associated complex|GO:0032991,macromolecular complex|GO:0044444…	GO:0097159,organic cyclic compound binding|GO:0005488,binding|GO:0003676,nucleic acid binding|GO:0003677,DNA binding|GO:1901363,heterocyclic compound binding				http://www.uniprot.org/uniprot/E9PAV3	False
O95169	1.71896191444	0.781537580617	O95169	NDUFB8	GO:0009141,nucleoside triphosphate metabolic process|GO:0009144,purine nucleoside triphosphate metabolic process|GO:0009167,purine ribonucleoside monophosphate metabolic process|GO:0034641,cellular nitrogen compound metabolic process|GO:0006807,nitrogen compound metabolic process|GO:0044281,small molecule metabolic process|GO:0009161,ribonucleoside monophosphate metabolic process|GO:0009123,nucle…	GO:0005783,endoplasmic reticulum|GO:0044464,cell part|GO:1990204,oxidoreductase complex|GO:0043229,intracellular organelle|GO:0043227,membrane-bounded organelle|GO:0043226,organelle|GO:0031224,intrinsic component of membrane|GO:0005737,cytoplasm|GO:0031090,organelle membrane|GO:0098796,membrane protein complex|GO:0016021,integral component of membrane|GO:0016020,membrane|GO:0098803,respiratory ch…	GO:0003824,catalytic activity|GO:0008137,NADH dehydrogenase (ubiquinone) activity|GO:0016655,oxidoreductase activity, acting on NAD(P)H, quinone or similar compound as acceptor|GO:0050136,NADH dehydrogenase (quinone) activity|GO:0016651,oxidoreductase activity, acting on NAD(P)H|GO:0003954,NADH dehydrogenase activity|GO:0016491,oxidoreductase activity	hsa00190,Oxidative phosphorylation|hsa01100,Metabolic pathways|hsa04932,Non-alcoholic fatty liver disease (NAFLD)|hsa05016,Huntington's disease|hsa05010,Alzheimer's disease|hsa05012,Parkinson's disease			http://www.uniprot.org/uniprot/O95169	False
Q86X40	1.98663460928	0.990326550064	Q86X40	LRRC28	GO:0044700,single organism signaling|GO:0051716,cellular response to stimulus|GO:0050896,response to stimulus|GO:0009987,cellular process|GO:0050794,regulation of cellular process|GO:0065007,biological regulation|GO:0007165,signal transduction|GO:0007154,cell communication|GO:0023052,signaling|GO:0050789,regulation of biological process|GO:0044699,single-organism process	GO:0016020,membrane|GO:0044464,cell part|GO:0005623,cell|GO:0071944,cell periphery|GO:0005886,plasma membrane					http://www.uniprot.org/uniprot/Q86X40	False
P04259	1.56618021546	0.647250228588	P04259	KRT6B	GO:0032502,developmental process|GO:0048856,anatomical structure development|GO:0009888,tissue development|GO:0007398,ectoderm development|GO:0030154,cell differentiation|GO:0008219,cell death|GO:0008544,epidermis development|GO:0007275,multicellular organism development|GO:0044699,single-organism process|GO:0048869,cellular developmental process|GO:0016043,cellular component organization|GO:0048…	GO:0045095,keratin filament|GO:0043229,intracellular organelle|GO:0043228,non-membrane-bounded organelle|GO:0043227,membrane-bounded organelle|GO:0043226,organelle|GO:0005856,cytoskeleton|GO:0045111,intermediate filament cytoskeleton|GO:0031982,vesicle|GO:0031988,membrane-bounded vesicle|GO:0044430,cytoskeletal part|GO:0005882,intermediate filament|GO:0032991,macromolecular complex|GO:1903561,ext…	GO:0005200,structural constituent of cytoskeleton|GO:0005488,binding|GO:0005515,protein binding|GO:0005198,structural molecule activity		H00015,Malignant pleural mesothelioma		http://www.uniprot.org/uniprot/P04259	False
Q53T59	1.65874390648	0.730091165757	Q53T59	HS1BP3	GO:0009987,cellular process|GO:0006915,apoptotic process|GO:0050794,regulation of cellular process|GO:0012501,programmed cell death|GO:0043067,regulation of programmed cell death|GO:0065007,biological regulation|GO:0044763,single-organism cellular process|GO:0008219,cell death|GO:0010941,regulation of cell death|GO:0042981,regulation of apoptotic process|GO:0050789,regulation of biological proces…	GO:0005737,cytoplasm|GO:0005783,endoplasmic reticulum|GO:0044464,cell part|GO:0044444,cytoplasmic part|GO:0005739,mitochondrion|GO:0005622,intracellular|GO:0005623,cell|GO:0043229,intracellular organelle|GO:0012505,endomembrane system|GO:0044424,intracellular part|GO:0043227,membrane-bounded organelle|GO:0043226,organelle|GO:0043231,intracellular membrane-bounded organelle	GO:0043168,anion binding|GO:0035091,phosphatidylinositol binding|GO:0005543,phospholipid binding|GO:0008289,lipid binding|GO:0043167,ion binding|GO:0005488,binding				http://www.uniprot.org/uniprot/Q53T59	False
Q9Y625	1.83095701153	0.872597918945	Q9Y625	GPC6	GO:1901566,organonitrogen compound biosynthetic process|GO:0030204,chondroitin sulfate metabolic process|GO:1903510,mucopolysaccharide metabolic process|GO:0009581,detection of external stimulus|GO:0044237,cellular metabolic process|GO:0006928,movement of cell or subcellular component|GO:0006807,nitrogen compound metabolic process|GO:0023052,signaling|GO:0007165,signal transduction|GO:0030203,gly…	GO:0016021,integral component of membrane|GO:0000323,lytic vacuole|GO:0031974,membrane-enclosed lumen|GO:0031012,extracellular matrix|GO:0043229,intracellular organelle|GO:0071944,cell periphery|GO:0043227,membrane-bounded organelle|GO:0043226,organelle|GO:0031224,intrinsic component of membrane|GO:0031225,anchored component of membrane|GO:0005737,cytoplasm|GO:0005764,lysosome|GO:0043202,lysosoma…	GO:1901681,sulfur compound binding|GO:0043168,anion binding|GO:0097367,carbohydrate derivative binding|GO:0043167,ion binding|GO:0043395,heparan sulfate proteoglycan binding|GO:0043394,proteoglycan binding|GO:0005488,binding|GO:0005515,protein binding|GO:0001948,glycoprotein binding|GO:0038023,signaling receptor activity|GO:1904929,coreceptor activity involved in Wnt signaling pathway, planar cel…				http://www.uniprot.org/uniprot/Q9Y625	False
Q96CD0	2.43282091386	1.28263012373	Q96CD0	FBXL8	GO:0071704,organic substance metabolic process|GO:0044267,cellular protein metabolic process|GO:0044238,primary metabolic process|GO:1901564,organonitrogen compound metabolic process|GO:0044260,cellular macromolecule metabolic process|GO:0032446,protein modification by small protein conjugation|GO:0019538,protein metabolic process|GO:0043687,post-translational protein modification|GO:0009987,cell…	GO:0005737,cytoplasm|GO:0005829,cytosol|GO:0044464,cell part|GO:0005623,cell|GO:0005622,intracellular|GO:0044444,cytoplasmic part|GO:0044424,intracellular part	GO:0005488,binding|GO:0005515,protein binding|GO:0019787,ubiquitin-like protein transferase activity|GO:0003824,catalytic activity|GO:0016740,transferase activity|GO:0004842,ubiquitin-protein transferase activity				http://www.uniprot.org/uniprot/Q96CD0	False
Q9BV79	0.457037500467	-1.12961554991	Q9BV79	MECR	GO:0006633,fatty acid biosynthetic process|GO:0006631,fatty acid metabolic process|GO:0019752,carboxylic acid metabolic process|GO:0044249,cellular biosynthetic process|GO:0044281,small molecule metabolic process|GO:0044283,small molecule biosynthetic process|GO:0072330,monocarboxylic acid biosynthetic process|GO:0044699,single-organism process|GO:1901576,organic substance biosynthetic process|GO…	GO:0005737,cytoplasm|GO:0043231,intracellular membrane-bounded organelle|GO:0005634,nucleus|GO:0044464,cell part|GO:0044444,cytoplasmic part|GO:0005739,mitochondrion|GO:0005622,intracellular|GO:0043229,intracellular organelle|GO:0005623,cell|GO:0044424,intracellular part|GO:0043227,membrane-bounded organelle|GO:0043226,organelle|GO:0043233,organelle lumen|GO:0031974,membrane-enclosed lumen|GO:004…	GO:0005488,binding|GO:0043169,cation binding|GO:0016628,oxidoreductase activity, acting on the CH-CH group of donors, NAD or NADP as acceptor|GO:0046914,transition metal ion binding|GO:0016627,oxidoreductase activity, acting on the CH-CH group of donors|GO:0043167,ion binding|GO:0003824,catalytic activity|GO:0008270,zinc ion binding|GO:0019166,trans-2-enoyl-CoA reductase (NADPH) activity|GO:00468…	hsa00062,Fatty acid elongation|hsa01100,Metabolic pathways|hsa01212,Fatty acid metabolism			http://www.uniprot.org/uniprot/Q9BV79	False
Q96F07	0.438959776312	-1.18783934914	Q96F07	CYFIP2	GO:0006909,phagocytosis|GO:0080090,regulation of primary metabolic process|GO:0019222,regulation of metabolic process|GO:0048584,positive regulation of response to stimulus|GO:0048583,regulation of response to stimulus|GO:0007165,signal transduction|GO:0007166,cell surface receptor signaling pathway|GO:0007167,enzyme linked receptor protein signaling pathway|GO:0007169,transmembrane receptor prot…	GO:0045202,synapse|GO:0043227,membrane-bounded organelle|GO:0043226,organelle|GO:0030054,cell junction|GO:0005737,cytoplasm|GO:1903561,extracellular vesicle|GO:0070062,extracellular exosome|GO:0016020,membrane|GO:0031988,membrane-bounded vesicle|GO:0097458,neuron part|GO:0043005,neuron projection|GO:0048471,perinuclear region of cytoplasm|GO:0042995,cell projection|GO:0031982,vesicle|GO:0043230,e…	GO:0005488,binding|GO:0005515,protein binding	hsa03013,RNA transport|hsa04810,Regulation of actin cytoskeleton			http://www.uniprot.org/uniprot/Q96F07	False
Q8IVU9	1.62533513456	0.700737224059	Q8IVU9	C10orf107		GO:0005856,cytoskeleton|GO:0005737,cytoplasm|GO:0015630,microtubule cytoskeleton|GO:0043228,non-membrane-bounded organelle|GO:0043232,intracellular non-membrane-bounded organelle|GO:0005813,centrosome|GO:0036126,sperm flagellum|GO:0044464,cell part|GO:0097223,sperm part|GO:0005623,cell|GO:0005815,microtubule organizing center|GO:0044446,intracellular organelle part|GO:0043229,intracellular organe…	GO:0043169,cation binding|GO:0043167,ion binding|GO:0005488,binding|GO:0046872,metal ion binding|GO:0005509,calcium ion binding				http://www.uniprot.org/uniprot/Q8IVU9	False
Q9Y259	0.593094917425	-0.753665086338	Q9Y259	CHKB	GO:0006657,CDP-choline pathway|GO:0006656,phosphatidylcholine biosynthetic process|GO:0006650,glycerophospholipid metabolic process|GO:0016310,phosphorylation|GO:0044249,cellular biosynthetic process|GO:0034641,cellular nitrogen compound metabolic process|GO:0006807,nitrogen compound metabolic process|GO:0044281,small molecule metabolic process|GO:0044283,small molecule biosynthetic process|GO:00…	GO:0005737,cytoplasm|GO:0005829,cytosol|GO:0044464,cell part|GO:0005623,cell|GO:0005622,intracellular|GO:0044444,cytoplasmic part|GO:0044424,intracellular part	GO:0035639,purine ribonucleoside triphosphate binding|GO:0005488,binding|GO:0043167,ion binding|GO:1901363,heterocyclic compound binding|GO:1901265,nucleoside phosphate binding|GO:0001882,nucleoside binding|GO:0043168,anion binding|GO:0000166,nucleotide binding|GO:0016740,transferase activity|GO:0004305,ethanolamine kinase activity|GO:0001883,purine nucleoside binding|GO:0032549,ribonucleoside bi…	hsa01100,Metabolic pathways|hsa05231,Choline metabolism in cancer|hsa00564,Glycerophospholipid metabolism			http://www.uniprot.org/uniprot/Q9Y259	False
Q9H9S4	2.74487126698	1.45673848918	Q9H9S4	CAB39L	GO:0042221,response to chemical|GO:0070887,cellular response to chemical stimulus|GO:0050896,response to stimulus|GO:0022402,cell cycle process|GO:0007165,signal transduction|GO:0007166,cell surface receptor signaling pathway|GO:0007167,enzyme linked receptor protein signaling pathway|GO:0032869,cellular response to insulin stimulus|GO:0007169,transmembrane receptor protein tyrosine kinase signal…	GO:0005737,cytoplasm|GO:0005622,intracellular|GO:0043230,extracellular organelle|GO:0031982,vesicle|GO:0044421,extracellular region part|GO:0043227,membrane-bounded organelle|GO:0005829,cytosol|GO:0044464,cell part|GO:0005623,cell|GO:0031988,membrane-bounded vesicle|GO:0044444,cytoplasmic part|GO:0005576,extracellular region|GO:0044424,intracellular part|GO:1903561,extracellular vesicle|GO:006501…	GO:0005488,binding|GO:0005515,protein binding	hsa04152,AMPK signaling pathway|hsa04150,mTOR signaling pathway			http://www.uniprot.org/uniprot/Q9H9S4	False
Q14012	1.7713370164	0.824838726846	Q14012	CAMK1	GO:0033157,regulation of intracellular protein transport|GO:0051169,nuclear transport|GO:0051168,nuclear export|GO:0019220,regulation of phosphate metabolic process|GO:0035065,regulation of histone acetylation|GO:0019222,regulation of metabolic process|GO:0051049,regulation of transport|GO:0032386,regulation of intracellular transport|GO:0060142,regulation of syncytium formation by plasma membran…	GO:0005737,cytoplasm|GO:0043231,intracellular membrane-bounded organelle|GO:0005634,nucleus|GO:0044464,cell part|GO:0005623,cell|GO:0005622,intracellular|GO:0043229,intracellular organelle|GO:0044424,intracellular part|GO:0043227,membrane-bounded organelle|GO:0043226,organelle|GO:0018995,host|GO:0044217,other organism part|GO:0044215,other organism|GO:0043657,host cell|GO:0044216,other organism c…	GO:0035639,purine ribonucleoside triphosphate binding|GO:0004672,protein kinase activity|GO:0043167,ion binding|GO:1901363,heterocyclic compound binding|GO:0001883,purine nucleoside binding|GO:0001882,nucleoside binding|GO:0043168,anion binding|GO:0000166,nucleotide binding|GO:0004674,protein serine/threonine kinase activity|GO:0016740,transferase activity|GO:1901265,nucleoside phosphate binding|…	hsa04925,Aldosterone synthesis and secretion|hsa04921,Oxytocin signaling pathway			http://www.uniprot.org/uniprot/Q14012	False
P07108	0.442046602869	-1.17772962078	P07108	DBI	GO:0007610,behavior|GO:0007611,learning or memory|GO:0060322,head development|GO:0044281,small molecule metabolic process|GO:1901576,organic substance biosynthetic process|GO:0098773,skin epidermis development|GO:0044710,single-organism metabolic process|GO:0021591,ventricular system development|GO:0048513,animal organ development|GO:0048518,positive regulation of biological process|GO:0046486,gl…	GO:0005783,endoplasmic reticulum|GO:0043229,intracellular organelle|GO:0043227,membrane-bounded organelle|GO:0043226,organelle|GO:0005737,cytoplasm|GO:0031982,vesicle|GO:0005739,mitochondrion|GO:0031988,membrane-bounded vesicle|GO:0044432,endoplasmic reticulum part|GO:0048471,perinuclear region of cytoplasm|GO:0005794,Golgi apparatus|GO:0012505,endomembrane system|GO:1903561,extracellular vesicle…	GO:1901681,sulfur compound binding|GO:0043168,anion binding|GO:0005102,receptor binding|GO:0050662,coenzyme binding|GO:0030156,benzodiazepine receptor binding|GO:0008289,lipid binding|GO:0000062,fatty-acyl-CoA binding|GO:0043167,ion binding|GO:0048037,cofactor binding|GO:0005488,binding|GO:0005515,protein binding|GO:0046983,protein dimerization activity|GO:0036042,long-chain fatty acyl-CoA bindin…	hsa03320,PPAR signaling pathway			http://www.uniprot.org/uniprot/P07108	False
P62888	0.585111111172	-0.773217479908	P62888	RPL30	GO:0008104,protein localization|GO:0061024,membrane organization|GO:1901362,organic cyclic compound biosynthetic process|GO:1901360,organic cyclic compound metabolic process|GO:1901361,organic cyclic compound catabolic process|GO:0070727,cellular macromolecule localization|GO:0043043,peptide biosynthetic process|GO:0044419,interspecies interaction between organisms|GO:0019058,viral life cycle|GO:…	GO:0015934,large ribosomal subunit|GO:0022625,cytosolic large ribosomal subunit|GO:0043229,intracellular organelle|GO:0043228,non-membrane-bounded organelle|GO:0022626,cytosolic ribosome|GO:0005924,cell-substrate adherens junction|GO:0005925,focal adhesion|GO:0043227,membrane-bounded organelle|GO:0043226,organelle|GO:0030054,cell junction|GO:0030055,cell-substrate junction|GO:0005737,cytoplasm|GO…	GO:0005515,protein binding|GO:0097159,organic cyclic compound binding|GO:0044822,poly(A) RNA binding|GO:0005198,structural molecule activity|GO:0003735,structural constituent of ribosome|GO:0003723,RNA binding|GO:0003676,nucleic acid binding|GO:1901363,heterocyclic compound binding|GO:0005488,binding|GO:0035368,selenocysteine insertion sequence binding|GO:0003729,mRNA binding	hsa03010,Ribosome			http://www.uniprot.org/uniprot/P62888	False
P61254	0.525298518938	-0.928790578021	P61254	RPL26	GO:0008104,protein localization|GO:0061024,membrane organization|GO:1901362,organic cyclic compound biosynthetic process|GO:1901360,organic cyclic compound metabolic process|GO:1901361,organic cyclic compound catabolic process|GO:0070727,cellular macromolecule localization|GO:0043043,peptide biosynthetic process|GO:0044419,interspecies interaction between organisms|GO:0019058,viral life cycle|GO:…	GO:0015934,large ribosomal subunit|GO:0022625,cytosolic large ribosomal subunit|GO:0043229,intracellular organelle|GO:0043228,non-membrane-bounded organelle|GO:0022626,cytosolic ribosome|GO:0030529,intracellular ribonucleoprotein complex|GO:0043227,membrane-bounded organelle|GO:0043226,organelle|GO:0005737,cytoplasm|GO:0031982,vesicle|GO:0016020,membrane|GO:0031988,membrane-bounded vesicle|GO:000…	GO:0097159,organic cyclic compound binding|GO:0044822,poly(A) RNA binding|GO:0005198,structural molecule activity|GO:0003735,structural constituent of ribosome|GO:0003723,RNA binding|GO:0003676,nucleic acid binding|GO:1901363,heterocyclic compound binding|GO:0005488,binding|GO:0005515,protein binding|GO:0048027,mRNA 5'-UTR binding|GO:0003729,mRNA binding	hsa03010,Ribosome			http://www.uniprot.org/uniprot/P61254	False
Q9Y3E0	2.27383993431	1.18513070009	Q9Y3E0	GOLT1B	GO:0008104,protein localization|GO:0010647,positive regulation of cell communication|GO:0048584,positive regulation of response to stimulus|GO:0048583,regulation of response to stimulus|GO:0023056,positive regulation of signaling|GO:0023052,signaling|GO:0007165,signal transduction|GO:0023051,regulation of signaling|GO:0035556,intracellular signal transduction|GO:0010646,regulation of cell communi…	GO:0005783,endoplasmic reticulum|GO:0043229,intracellular organelle|GO:0005622,intracellular|GO:0043227,membrane-bounded organelle|GO:0043226,organelle|GO:0031224,intrinsic component of membrane|GO:0005737,cytoplasm|GO:0031090,organelle membrane|GO:0016021,integral component of membrane|GO:0016020,membrane|GO:0044431,Golgi apparatus part|GO:0005794,Golgi apparatus|GO:0098588,bounding membrane of …	GO:0016787,hydrolase activity|GO:0003824,catalytic activity|GO:0016788,hydrolase activity, acting on ester bonds|GO:0060089,molecular transducer activity|GO:0004871,signal transducer activity|GO:0016298,lipase activity				http://www.uniprot.org/uniprot/Q9Y3E0	False
Q9H5F2	0.547898254108	-0.868020088421	Q9H5F2	C11orf1		GO:0044446,intracellular organelle part|GO:0043231,intracellular membrane-bounded organelle|GO:0031981,nuclear lumen|GO:0043233,organelle lumen|GO:0005634,nucleus|GO:0044464,cell part|GO:0031974,membrane-enclosed lumen|GO:0005622,intracellular|GO:0005654,nucleoplasm|GO:0070013,intracellular organelle lumen|GO:0043229,intracellular organelle|GO:0044428,nuclear part|GO:0005623,cell|GO:0044424,intra…					http://www.uniprot.org/uniprot/Q9H5F2	False
P61165	2.07751410228	1.05485827012	P61165	TMEM258	GO:0044249,cellular biosynthetic process|GO:0006807,nitrogen compound metabolic process|GO:0034645,cellular macromolecule biosynthetic process|GO:0009100,glycoprotein metabolic process|GO:0009101,glycoprotein biosynthetic process|GO:0044699,single-organism process|GO:0044267,cellular protein metabolic process|GO:0044710,single-organism metabolic process|GO:0044260,cellular macromolecule metabolic…	GO:0044425,membrane part|GO:0016021,integral component of membrane|GO:0016020,membrane|GO:0031224,intrinsic component of membrane|GO:0005783,endoplasmic reticulum|GO:0005789,endoplasmic reticulum membrane|GO:0042175,nuclear outer membrane-endoplasmic reticulum membrane network|GO:0043229,intracellular organelle|GO:0043227,membrane-bounded organelle|GO:0043226,organelle|GO:0005737,cytoplasm|GO:003…					http://www.uniprot.org/uniprot/P61165	False
Q9UNL2	1.53947957741	0.622442728854	Q9UNL2	SSR3	GO:0008104,protein localization|GO:0006613,cotranslational protein targeting to membrane|GO:0006612,protein targeting to membrane|GO:0006614,SRP-dependent cotranslational protein targeting to membrane|GO:0061024,membrane organization|GO:0034641,cellular nitrogen compound metabolic process|GO:0006807,nitrogen compound metabolic process|GO:0044237,cellular metabolic process|GO:0034645,cellular macr…	GO:0005784,Sec61 translocon complex|GO:0005783,endoplasmic reticulum|GO:0044464,cell part|GO:0005789,endoplasmic reticulum membrane|GO:0042175,nuclear outer membrane-endoplasmic reticulum membrane network|GO:0043229,intracellular organelle|GO:0030176,integral component of endoplasmic reticulum membrane|GO:0031301,integral component of organelle membrane|GO:0031300,intrinsic component of organelle…		hsa04141,Protein processing in endoplasmic reticulum			http://www.uniprot.org/uniprot/Q9UNL2	False
P60059	12.6538069403	3.66149958476	P60059	SEC61G	GO:0008104,protein localization|GO:0061024,membrane organization|GO:0007165,signal transduction|GO:0071840,cellular component organization or biogenesis|GO:0051716,cellular response to stimulus|GO:0006986,response to unfolded protein|GO:0070727,cellular macromolecule localization|GO:0043043,peptide biosynthetic process|GO:0071310,cellular response to organic substance|GO:0033036,macromolecule loc…	GO:0005783,endoplasmic reticulum|GO:0005789,endoplasmic reticulum membrane|GO:0042175,nuclear outer membrane-endoplasmic reticulum membrane network|GO:0043229,intracellular organelle|GO:0043227,membrane-bounded organelle|GO:0043226,organelle|GO:0031224,intrinsic component of membrane|GO:0005737,cytoplasm|GO:0031090,organelle membrane|GO:0016021,integral component of membrane|GO:0016020,membrane|G…	GO:0008565,protein transporter activity|GO:0022891,substrate-specific transmembrane transporter activity|GO:0015450,P-P-bond-hydrolysis-driven protein transmembrane transporter activity|GO:0022884,macromolecule transmembrane transporter activity|GO:0005215,transporter activity|GO:0008320,protein transmembrane transporter activity|GO:0015399,primary active transmembrane transporter activity|GO:002…	hsa04141,Protein processing in endoplasmic reticulum|hsa05110,Vibrio cholerae infection|hsa04145,Phagosome|hsa03060,Protein export			http://www.uniprot.org/uniprot/P60059	False
A6NL82	0.5503961615	-0.861457686265	A6NL82	FAM183A							http://www.uniprot.org/uniprot/A6NL82	False
P53801	2.09651763078	1.06799496266	P53801	PTTG1IP	GO:2001234,negative regulation of apoptotic signaling pathway|GO:0051169,nuclear transport|GO:0008104,protein localization|GO:0080090,regulation of primary metabolic process|GO:0019222,regulation of metabolic process|GO:2001233,regulation of apoptotic signaling pathway|GO:0048585,negative regulation of response to stimulus|GO:0048583,regulation of response to stimulus|GO:0007165,signal transducti…	GO:0044421,extracellular region part|GO:0043229,intracellular organelle|GO:0043227,membrane-bounded organelle|GO:0043226,organelle|GO:0031224,intrinsic component of membrane|GO:0005737,cytoplasm|GO:0031982,vesicle|GO:0016021,integral component of membrane|GO:0016020,membrane|GO:0031988,membrane-bounded vesicle|GO:1903561,extracellular vesicle|GO:0070062,extracellular exosome|GO:0043230,extracellu…	GO:0002039,p53 binding|GO:0005488,binding|GO:0005515,protein binding				http://www.uniprot.org/uniprot/P53801	False
Q00688	0.555040281625	-0.849335617133	Q00688	FKBP3	GO:0044267,cellular protein metabolic process|GO:0000413,protein peptidyl-prolyl isomerization|GO:0006457,protein folding|GO:0018208,peptidyl-proline modification|GO:0044260,cellular macromolecule metabolic process|GO:0044238,primary metabolic process|GO:0019538,protein metabolic process|GO:0044237,cellular metabolic process|GO:0009987,cellular process|GO:0006464,cellular protein modification pro…	GO:0005783,endoplasmic reticulum|GO:0005789,endoplasmic reticulum membrane|GO:0042175,nuclear outer membrane-endoplasmic reticulum membrane network|GO:0043229,intracellular organelle|GO:0043227,membrane-bounded organelle|GO:0043226,organelle|GO:0005737,cytoplasm|GO:0031090,organelle membrane|GO:0005634,nucleus|GO:0016020,membrane|GO:0044432,endoplasmic reticulum part|GO:0098588,bounding membrane …	GO:0005488,binding|GO:0016853,isomerase activity|GO:0005515,protein binding|GO:0003824,catalytic activity|GO:0097159,organic cyclic compound binding|GO:0044822,poly(A) RNA binding|GO:1901363,heterocyclic compound binding|GO:0016859,cis-trans isomerase activity|GO:0060089,molecular transducer activity|GO:0005528,FK506 binding|GO:0004872,receptor activity|GO:0003755,peptidyl-prolyl cis-trans isomer…				http://www.uniprot.org/uniprot/Q00688	False
P62942	0.603273776164	-0.729115223977	P62942	FKBP1A	GO:0044238,primary metabolic process|GO:0032924,activin receptor signaling pathway|GO:0032925,regulation of activin receptor signaling pathway|GO:0019222,regulation of metabolic process|GO:0051049,regulation of transport|GO:0032386,regulation of intracellular transport|GO:0048584,positive regulation of response to stimulus|GO:0051282,regulation of sequestering of calcium ion|GO:0051283,negative r…	GO:0005783,endoplasmic reticulum|GO:0005789,endoplasmic reticulum membrane|GO:0030016,myofibril|GO:0030017,sarcomere|GO:0043229,intracellular organelle|GO:0043228,non-membrane-bounded organelle|GO:0005623,cell|GO:0043227,membrane-bounded organelle|GO:0043226,organelle|GO:0030018,Z disc|GO:0005737,cytoplasm|GO:0031984,organelle subcompartment|GO:0070062,extracellular exosome|GO:0016020,membrane|GO…	GO:0005126,cytokine receptor binding|GO:0005160,transforming growth factor beta receptor binding|GO:0008144,drug binding|GO:0060089,molecular transducer activity|GO:0044877,macromolecular complex binding|GO:0005488,binding|GO:0004871,signal transducer activity|GO:0044325,ion channel binding|GO:0098772,molecular function regulator|GO:1901363,heterocyclic compound binding|GO:0019855,calcium channel…				http://www.uniprot.org/uniprot/P62942	False
P03897	1.54131079277	0.624157798893	P03897	MT-ND3	GO:0050896,response to stimulus|GO:0051384,response to glucocorticoid|GO:0031960,response to corticosteroid|GO:0009141,nucleoside triphosphate metabolic process|GO:0071383,cellular response to steroid hormone stimulus|GO:0009144,purine nucleoside triphosphate metabolic process|GO:0071384,cellular response to corticosteroid stimulus|GO:0071385,cellular response to glucocorticoid stimulus|GO:000916…	GO:0044464,cell part|GO:1990204,oxidoreductase complex|GO:0043229,intracellular organelle|GO:0043227,membrane-bounded organelle|GO:0043226,organelle|GO:0031224,intrinsic component of membrane|GO:0005737,cytoplasm|GO:0031090,organelle membrane|GO:0098796,membrane protein complex|GO:0016021,integral component of membrane|GO:0016020,membrane|GO:0098803,respiratory chain complex|GO:0044444,cytoplasmi…	GO:0005488,binding|GO:0003824,catalytic activity|GO:0008137,NADH dehydrogenase (ubiquinone) activity|GO:0016655,oxidoreductase activity, acting on NAD(P)H, quinone or similar compound as acceptor|GO:0050136,NADH dehydrogenase (quinone) activity|GO:0016651,oxidoreductase activity, acting on NAD(P)H|GO:0005515,protein binding|GO:0003954,NADH dehydrogenase activity|GO:0016491,oxidoreductase activity	hsa01100,Metabolic pathways|hsa05012,Parkinson's disease|hsa00190,Oxidative phosphorylation			http://www.uniprot.org/uniprot/P03897	False
Q96LU5	1.67051120115	0.740289656297	Q96LU5	IMMP1L	GO:0008104,protein localization|GO:0051649,establishment of localization in cell|GO:0006839,mitochondrial transport|GO:0034982,mitochondrial protein processing|GO:0051641,cellular localization|GO:0044699,single-organism process|GO:0044267,cellular protein metabolic process|GO:0044260,cellular macromolecule metabolic process|GO:0070727,cellular macromolecule localization|GO:0071840,cellular compon…	GO:0044464,cell part|GO:0031975,envelope|GO:0043229,intracellular organelle|GO:0043227,membrane-bounded organelle|GO:0043226,organelle|GO:0005737,cytoplasm|GO:0031090,organelle membrane|GO:0016020,membrane|GO:0005740,mitochondrial envelope|GO:0005739,mitochondrion|GO:0031967,organelle envelope|GO:0031966,mitochondrial membrane|GO:0043231,intracellular membrane-bounded organelle|GO:0019866,organel…	GO:0016787,hydrolase activity|GO:0017171,serine hydrolase activity|GO:0003824,catalytic activity|GO:0070011,peptidase activity, acting on L-amino acid peptides|GO:0008233,peptidase activity|GO:0008236,serine-type peptidase activity	hsa03060,Protein export			http://www.uniprot.org/uniprot/Q96LU5	False
Q9BQD3	1.57296420337	0.653485839089	Q9BQD3	KXD1	GO:0006810,transport|GO:0016192,vesicle-mediated transport|GO:0051234,establishment of localization|GO:0051179,localization|GO:0032418,lysosome localization|GO:0051640,organelle localization|GO:0051641,cellular localization	GO:0043234,protein complex|GO:0005737,cytoplasm|GO:0032991,macromolecular complex|GO:0031083,BLOC-1 complex|GO:0005829,cytosol|GO:0044464,cell part|GO:0005623,cell|GO:0005622,intracellular|GO:0044444,cytoplasmic part|GO:0044445,cytosolic part|GO:0044424,intracellular part|GO:0031082,BLOC complex|GO:0000323,lytic vacuole|GO:0043229,intracellular organelle|GO:0043227,membrane-bounded organelle|GO:0…	GO:0005488,binding|GO:0005515,protein binding				http://www.uniprot.org/uniprot/Q9BQD3	False
A8MTL0	1.68416785449	0.7520359334	A8MTL0	IQCF5			GO:0005516,calmodulin binding|GO:0005515,protein binding|GO:0005488,binding				http://www.uniprot.org/uniprot/A8MTL0	False
P09651	0.391428089928	-1.35318080355	P09651	HNRNPA1	GO:0015931,nucleobase-containing compound transport|GO:0051169,nuclear transport|GO:0051168,nuclear export|GO:0090304,nucleic acid metabolic process|GO:0034641,cellular nitrogen compound metabolic process|GO:0006807,nitrogen compound metabolic process|GO:0044237,cellular metabolic process|GO:0051641,cellular localization|GO:0044419,interspecies interaction between organisms|GO:0051028,mRNA transp…	GO:0031974,membrane-enclosed lumen|GO:0043229,intracellular organelle|GO:0043228,non-membrane-bounded organelle|GO:0030529,intracellular ribonucleoprotein complex|GO:0043227,membrane-bounded organelle|GO:0043226,organelle|GO:0005856,cytoskeleton|GO:0045111,intermediate filament cytoskeleton|GO:0070062,extracellular exosome|GO:0031981,nuclear lumen|GO:0005634,nucleus|GO:0016020,membrane|GO:0031988…	GO:0043566,structure-specific DNA binding|GO:0005515,protein binding|GO:0097159,organic cyclic compound binding|GO:0044822,poly(A) RNA binding|GO:1901363,heterocyclic compound binding|GO:0000166,nucleotide binding|GO:0036094,small molecule binding|GO:0003727,single-stranded RNA binding|GO:0003723,RNA binding|GO:0003676,nucleic acid binding|GO:0003677,DNA binding|GO:0003697,single-stranded DNA bin…	hsa03040,Spliceosome			http://www.uniprot.org/uniprot/P09651	False
Q13151	0.665746806548	-0.58695449175	Q13151	HNRNPA0	GO:0006954,inflammatory response|GO:0008152,metabolic process|GO:0019222,regulation of metabolic process|GO:0090304,nucleic acid metabolic process|GO:0034641,cellular nitrogen compound metabolic process|GO:0006807,nitrogen compound metabolic process|GO:0044237,cellular metabolic process|GO:0070935,3'-UTR-mediated mRNA stabilization|GO:0032496,response to lipopolysaccharide|GO:0043170,macromolecul…	GO:0044446,intracellular organelle part|GO:0032991,macromolecular complex|GO:0043231,intracellular membrane-bounded organelle|GO:0031981,nuclear lumen|GO:0043233,organelle lumen|GO:0005634,nucleus|GO:0044464,cell part|GO:0031974,membrane-enclosed lumen|GO:0030529,intracellular ribonucleoprotein complex|GO:0005654,nucleoplasm|GO:0070013,intracellular organelle lumen|GO:0043229,intracellular organe…	GO:0036094,small molecule binding|GO:0005515,protein binding|GO:0019901,protein kinase binding|GO:0097159,organic cyclic compound binding|GO:0044822,poly(A) RNA binding|GO:0019899,enzyme binding|GO:0000166,nucleotide binding|GO:0017091,AU-rich element binding|GO:0019900,kinase binding|GO:0003723,RNA binding|GO:0003676,nucleic acid binding|GO:1901363,heterocyclic compound binding|GO:1901265,nucleo…				http://www.uniprot.org/uniprot/Q13151	False
Q9P2T1	0.436895825119	-1.19463877512	Q9P2T1	GMPR2	GO:0044237,cellular metabolic process|GO:0009167,purine ribonucleoside monophosphate metabolic process|GO:0034641,cellular nitrogen compound metabolic process|GO:0006807,nitrogen compound metabolic process|GO:0044281,small molecule metabolic process|GO:0009161,ribonucleoside monophosphate metabolic process|GO:0009123,nucleoside monophosphate metabolic process|GO:0072522,purine-containing compound…	GO:0043234,protein complex|GO:0005737,cytoplasm|GO:0032991,macromolecular complex|GO:1902494,catalytic complex|GO:0005829,cytosol|GO:0044464,cell part|GO:0005623,cell|GO:1990204,oxidoreductase complex|GO:0044444,cytoplasmic part|GO:1902560,GMP reductase complex|GO:0044424,intracellular part|GO:0005622,intracellular	GO:0005488,binding|GO:0043169,cation binding|GO:0003920,GMP reductase activity|GO:0043167,ion binding|GO:0003824,catalytic activity|GO:0016657,oxidoreductase activity, acting on NAD(P)H, nitrogenous group as acceptor|GO:0016651,oxidoreductase activity, acting on NAD(P)H|GO:0046872,metal ion binding|GO:0016491,oxidoreductase activity	hsa00230,Purine metabolism			http://www.uniprot.org/uniprot/Q9P2T1	False
P62877	0.63561326146	-0.653778869441	P62877	RBX1	GO:0080090,regulation of primary metabolic process|GO:0019222,regulation of metabolic process|GO:0048585,negative regulation of response to stimulus|GO:0048583,regulation of response to stimulus|GO:0030111,regulation of Wnt signaling pathway|GO:0042769,DNA damage response, detection of DNA damage|GO:0007165,signal transduction|GO:0007166,cell surface receptor signaling pathway|GO:1901362,organic …	GO:0031974,membrane-enclosed lumen|GO:0043229,intracellular organelle|GO:0005623,cell|GO:0005622,intracellular|GO:0043227,membrane-bounded organelle|GO:0043226,organelle|GO:0043224,nuclear SCF ubiquitin ligase complex|GO:0005737,cytoplasm|GO:0031981,nuclear lumen|GO:0005634,nucleus|GO:0080008,Cul4-RING E3 ubiquitin ligase complex|GO:0005654,nucleoplasm|GO:1902494,catalytic complex|GO:0030891,VCB …	GO:0044389,ubiquitin-like protein ligase binding|GO:0019899,enzyme binding|GO:0044877,macromolecular complex binding|GO:0008270,zinc ion binding|GO:0019788,NEDD8 transferase activity|GO:0019787,ubiquitin-like protein transferase activity|GO:0043169,cation binding|GO:0046914,transition metal ion binding|GO:0016874,ligase activity|GO:0043167,ion binding|GO:0016740,transferase activity|GO:0032403,pr…	hsa04350,TGF-beta signaling pathway|hsa05211,Renal cell carcinoma|hsa04110,Cell cycle|hsa03420,Nucleotide excision repair|hsa05200,Pathways in cancer|hsa04114,Oocyte meiosis|hsa04141,Protein processing in endoplasmic reticulum|hsa04710,Circadian rhythm|hsa04120,Ubiquitin mediated proteolysis|hsa04066,HIF-1 signaling pathway|hsa04310,Wnt signaling pathway			http://www.uniprot.org/uniprot/P62877	False
P49184	1.60944300435	0.686561487162	P49184	DNASE1L1	GO:0090304,nucleic acid metabolic process|GO:0090305,nucleic acid phosphodiester bond hydrolysis|GO:0034641,cellular nitrogen compound metabolic process|GO:0006807,nitrogen compound metabolic process|GO:1901360,organic cyclic compound metabolic process|GO:1901361,organic cyclic compound catabolic process|GO:0006139,nucleobase-containing compound metabolic process|GO:1901575,organic substance cata…	GO:0005783,endoplasmic reticulum|GO:0043229,intracellular organelle|GO:0043227,membrane-bounded organelle|GO:0043226,organelle|GO:0005737,cytoplasm|GO:0031982,vesicle|GO:0005634,nucleus|GO:0031988,membrane-bounded vesicle|GO:0012505,endomembrane system|GO:1903561,extracellular vesicle|GO:0070062,extracellular exosome|GO:0043230,extracellular organelle|GO:0043231,intracellular membrane-bounded org…	GO:0016787,hydrolase activity|GO:0016893,endonuclease activity, active with either ribo- or deoxyribonucleic acids and producing 5'-phosphomonoesters|GO:0004536,deoxyribonuclease activity|GO:0004519,endonuclease activity|GO:0003824,catalytic activity|GO:0004520,endodeoxyribonuclease activity|GO:0016788,hydrolase activity, acting on ester bonds|GO:0004518,nuclease activity|GO:0005488,binding|GO:00…				http://www.uniprot.org/uniprot/P49184	False
P12107	6.81308959091	2.76830917807	P12107	COL11A1	GO:0009628,response to abiotic stimulus|GO:0048468,cell development|GO:0001501,skeletal system development|GO:0072359,circulatory system development|GO:0001503,ossification|GO:0071840,cellular component organization or biogenesis|GO:0044712,single-organism catabolic process|GO:0044710,single-organism metabolic process|GO:0048869,cellular developmental process|GO:0007369,gastrulation|GO:0009612,re…	GO:0005783,endoplasmic reticulum|GO:0031974,membrane-enclosed lumen|GO:0031012,extracellular matrix|GO:0043229,intracellular organelle|GO:0043227,membrane-bounded organelle|GO:0043226,organelle|GO:0005737,cytoplasm|GO:0005581,collagen trimer|GO:0005583,fibrillar collagen trimer|GO:0044421,extracellular region part|GO:0044432,endoplasmic reticulum part|GO:0098644,complex of collagen trimers|GO:009…	GO:0043169,cation binding|GO:0005201,extracellular matrix structural constituent|GO:0005198,structural molecule activity|GO:0050840,extracellular matrix binding|GO:0030674,protein binding, bridging|GO:0043167,ion binding|GO:0005488,binding|GO:0005515,protein binding|GO:0046872,metal ion binding|GO:0060090,binding, bridging|GO:1901681,sulfur compound binding|GO:0043168,anion binding|GO:0097367,car…	hsa04974,Protein digestion and absorption			http://www.uniprot.org/uniprot/P12107	False
Q96FZ7	0.423525700053	-1.23947857819	Q96FZ7	CHMP6	GO:0039702,viral budding via host ESCRT complex|GO:0051046,regulation of secretion|GO:0051049,regulation of transport|GO:0019068,virion assembly|GO:0006900,membrane budding|GO:1903047,mitotic cell cycle process|GO:0050000,chromosome localization|GO:1902589,single-organism organelle organization|GO:0032940,secretion by cell|GO:0022607,cellular component assembly|GO:0022402,cell cycle process|GO:19…	GO:0016020,membrane|GO:0043229,intracellular organelle|GO:0043227,membrane-bounded organelle|GO:0043226,organelle|GO:0010008,endosome membrane|GO:0005737,cytoplasm|GO:0031982,vesicle|GO:0098805,whole membrane|GO:0005770,late endosome|GO:0070062,extracellular exosome|GO:0031988,membrane-bounded vesicle|GO:0031902,late endosome membrane|GO:0098588,bounding membrane of organelle|GO:0012505,endomembr…	GO:0005515,protein binding|GO:0047485,protein N-terminus binding|GO:0005488,binding|GO:0032403,protein complex binding|GO:0044877,macromolecular complex binding	hsa04144,Endocytosis			http://www.uniprot.org/uniprot/Q96FZ7	False
P05386	0.201692403302	-2.30977134869	P05386	RPLP1	GO:0008104,protein localization|GO:0061024,membrane organization|GO:1901362,organic cyclic compound biosynthetic process|GO:1901360,organic cyclic compound metabolic process|GO:1901361,organic cyclic compound catabolic process|GO:0070727,cellular macromolecule localization|GO:0043043,peptide biosynthetic process|GO:0044419,interspecies interaction between organisms|GO:0019058,viral life cycle|GO:…	GO:0015934,large ribosomal subunit|GO:0022625,cytosolic large ribosomal subunit|GO:0043229,intracellular organelle|GO:0043228,non-membrane-bounded organelle|GO:0022626,cytosolic ribosome|GO:0005924,cell-substrate adherens junction|GO:0005925,focal adhesion|GO:0043227,membrane-bounded organelle|GO:0043226,organelle|GO:0030054,cell junction|GO:0030055,cell-substrate junction|GO:0005737,cytoplasm|GO…	GO:0003676,nucleic acid binding|GO:0097159,organic cyclic compound binding|GO:0005198,structural molecule activity|GO:0003735,structural constituent of ribosome|GO:0003723,RNA binding|GO:0005515,protein binding|GO:1901363,heterocyclic compound binding|GO:0005488,binding|GO:0019207,kinase regulator activity|GO:0019887,protein kinase regulator activity|GO:0030234,enzyme regulator activity|GO:001920…	hsa03010,Ribosome			http://www.uniprot.org/uniprot/P05386	False
P42677	0.545857932715	-0.873402576777	P42677	RPS27	GO:0008104,protein localization|GO:0051234,establishment of localization|GO:0061024,membrane organization|GO:0007165,signal transduction|GO:1901362,organic cyclic compound biosynthetic process|GO:0071840,cellular component organization or biogenesis|GO:1901361,organic cyclic compound catabolic process|GO:0051716,cellular response to stimulus|GO:0070727,cellular macromolecule localization|GO:00430…	GO:0022626,cytosolic ribosome|GO:0022627,cytosolic small ribosomal subunit|GO:0043229,intracellular organelle|GO:0043228,non-membrane-bounded organelle|GO:0043227,membrane-bounded organelle|GO:0043226,organelle|GO:0015935,small ribosomal subunit|GO:0005737,cytoplasm|GO:0005634,nucleus|GO:0030529,intracellular ribonucleoprotein complex|GO:0044391,ribosomal subunit|GO:0043231,intracellular membrane…	GO:0005488,binding|GO:0043169,cation binding|GO:0005515,protein binding|GO:0046914,transition metal ion binding|GO:0097159,organic cyclic compound binding|GO:0044822,poly(A) RNA binding|GO:0005198,structural molecule activity|GO:0003735,structural constituent of ribosome|GO:0043167,ion binding|GO:0003723,RNA binding|GO:0003676,nucleic acid binding|GO:0003677,DNA binding|GO:0046872,metal ion bindi…	hsa03010,Ribosome			http://www.uniprot.org/uniprot/P42677	False
